# Supplementary material for: Unveiling functional heterogeneity in breast cancer multicellular tumor spheroids through single-cell RNA-seq
Source: Sci Rep. 2020 Jul 29;10:12728. doi: 10.1038/s41598-020-69026-7 (PMC7391783; doi:10.1038/s41598-020-69026-7)
Supplement: Supplementary file 2 — Supplementary Table 1. [file 41598_2020_69026_MOESM2_ESM.xlsx]

## Sheet: Sheet1
	Biological Replicates
Days	N1			N2			N3
	D (μm)	σ (μm)	n	D (μm)	σ (μm)	n	D (μm)	σ (μm)	n
4	126.87	11.98	44	131.01	21.22	50	136.73	16.98	116
7	170.35	19.44	46	152.17	19.78	65	172.52	19.87	100
11	214.12	25.26	43	184.81	31.04	35	213.89	29.75	97
15	288.85	44.48	24	219.37	32.04	26	241.14	45.19	109
17	346.61	47.93	23	251.16	42.76	38	383.58	40.19	91
19	380.37	38.02	16	270.92	43.35	41	391.27	41.09	82
D = Mean Feret diameter
σ = Standard deviation
n= number of MCF7 MCTS measured
