# Supplementary material for: Unveiling functional heterogeneity in breast cancer multicellular tumor spheroids through single-cell RNA-seq
Source: Sci Rep. 2020 Jul 29;10:12728. doi: 10.1038/s41598-020-69026-7 (PMC7391783; doi:10.1038/s41598-020-69026-7)
Supplement: Supplementary file 3 — Supplementary Table 2. [file 41598_2020_69026_MOESM3_ESM.xlsx]

## Sheet: Table_S1
#### Enriched pathways for Cluster A FDR<0.05, p-value<0.01
NAME	SIZE	ES	NES	NOM.p.val	FDR.q.val	FWER.p.val
ABBUD LIF SIGNALING 1 UP	18	0.614453	1.78249	0.00531915	0.0137925	0.971
ALTEMEIER RESPONSE TO LPS WITH MECHANICAL VENTILATION	43	0.707031	2.55498	0	0	0
AMUNDSON RESPONSE TO ARSENITE	117	0.39752	1.71617	0	0.0230726	1
BAELDE DIABETIC NEPHROPATHY DN	201	0.40887	1.89246	0	0.00507762	0.584
BARRIER COLON CANCER RECURRENCE UP	19	0.583951	1.70867	0.00705467	0.0243056	1
BASAKI YBX1 TARGETS DN	191	0.455753	2.10265	0	0.000355305	0.032
BASSO CD40 SIGNALING UP	45	0.481353	1.76837	0.00165017	0.0155724	0.985
BECKER TAMOXIFEN RESISTANCE UP	32	0.766761	2.54593	0	0	0
BEIER GLIOMA STEM CELL DN	30	0.554171	1.85192	0	0.00777871	0.778
BENNETT SYSTEMIC LUPUS ERYTHEMATOSUS	17	0.908513	2.59415	0	0	0
BERENJENO TRANSFORMED BY RHOA DN	186	0.362819	1.65783	0	0.036569	1
BLUM RESPONSE TO SALIRASIB UP	142	0.406973	1.79163	0	0.0128874	0.958
BOHN PRIMARY IMMUNODEFICIENCY SYNDROM DN	16	0.678695	1.90309	0	0.00461084	0.535
BOQUEST STEM CELL DN	53	0.557506	2.09535	0	0.000369228	0.034
BOQUEST STEM CELL UP	54	0.456875	1.71256	0.00674536	0.023581	1
BORCZUK MALIGNANT MESOTHELIOMA DN	26	0.570173	1.83234	0.00179211	0.00931999	0.853
BOSCO INTERFERON INDUCED ANTIVIRAL MODULE	40	0.759994	2.67943	0	0	0
BOYAULT LIVER CANCER SUBCLASS G1 DN	20	0.63112	1.87753	0	0.00582028	0.65
BOYLAN MULTIPLE MYELOMA C D DN	79	0.509043	2.06609	0	0.000508505	0.05
BOYLAN MULTIPLE MYELOMA PCA1 UP	32	0.677601	2.27105	0	0	0
BROCKE APOPTOSIS REVERSED BY IL6	86	0.536203	2.18616	0	0.000124215	0.009
BROWN MYELOID CELL DEVELOPMENT UP	48	0.472555	1.7386	0.00846024	0.0194327	0.998
BROWNE HCMV INFECTION 24HR DN	49	0.473249	1.7135	0.0034965	0.0235816	1
BROWNE HCMV INFECTION 4HR UP	20	0.719705	2.15076	0	0.000150353	0.012
BROWNE INTERFERON RESPONSIVE GENES	36	0.863536	2.9798	0	0	0
BRUINS UVC RESPONSE VIA TP53 GROUP A	235	0.360089	1.70394	0	0.0253186	1
BURTON ADIPOGENESIS 1	22	0.611663	1.82996	0.00522648	0.00940368	0.86
BUYTAERT PHOTODYNAMIC THERAPY STRESS UP	459	0.37603	1.88531	0	0.00547164	0.615
CAIRO HEPATOBLASTOMA CLASSES DN	64	0.472668	1.79916	0.00162075	0.0122013	0.943
CAIRO HEPATOBLASTOMA DN	74	0.414078	1.63585	0.00515464	0.0418886	1
CASORELLI ACUTE PROMYELOCYTIC LEUKEMIA UP	65	0.504487	1.95758	0	0.00258364	0.283
CASTELLANO NRAS TARGETS UP	30	0.599698	1.96348	0	0.00243859	0.264
CHANG IMMORTALIZED BY HPV31 DN	23	0.722721	2.26282	0	0	0
CHARAFE BREAST CANCER BASAL VS MESENCHYMAL UP	74	0.43911	1.75138	0	0.0177044	0.995
CHARAFE BREAST CANCER LUMINAL VS BASAL DN	163	0.433413	1.9544	0	0.00264727	0.294
CHIARADONNA NEOPLASTIC TRANSFORMATION KRAS CDC25 DN	18	0.661206	1.91545	0.0018622	0.00409994	0.467
COULOUARN TEMPORAL TGFB1 SIGNATURE DN	76	0.412977	1.63671	0.00328947	0.0418367	1
CREIGHTON ENDOCRINE THERAPY RESISTANCE 3	331	0.486111	2.38001	0	0	0
CREIGHTON ENDOCRINE THERAPY RESISTANCE 5	245	0.372439	1.75888	0	0.0166214	0.99
CUI TCF21 TARGETS 2 DN	339	0.370929	1.83035	0	0.00945521	0.859
DARWICHE PAPILLOMA RISK HIGH UP	61	0.487165	1.87792	0	0.00582603	0.648
DARWICHE PAPILLOMA RISK LOW UP	57	0.468816	1.77939	0	0.0141793	0.973
DARWICHE SKIN TUMOR PROMOTER UP	55	0.506459	1.91869	0	0.00395837	0.447
DARWICHE SQUAMOUS CELL CARCINOMA UP	62	0.528783	2.0351	0	0.000860649	0.09
DAUER STAT3 TARGETS DN	29	0.797733	2.63377	0	0	0
DEBIASI APOPTOSIS BY REOVIRUS INFECTION UP	191	0.453285	2.082	0	0.000399235	0.038
DELYS THYROID CANCER UP	158	0.459004	2.05528	0	0.000609961	0.062
DEMAGALHAES AGING UP	19	0.665375	1.95699	0	0.00258595	0.286
DER IFN ALPHA RESPONSE UP	46	0.730141	2.63351	0	0	0
DER IFN BETA RESPONSE UP	69	0.647952	2.56339	0	0	0
DER IFN GAMMA RESPONSE UP	44	0.69144	2.51213	0	0	0
DIAZ CHRONIC MEYLOGENOUS LEUKEMIA DN	35	0.527442	1.76779	0.00166389	0.0155246	0.985
DODD NASOPHARYNGEAL CARCINOMA UP	440	0.354145	1.77916	0	0.0141437	0.973
DORSAM HOXA9 TARGETS DN	22	0.619944	1.90041	0	0.00472404	0.547
DOUGLAS BMI1 TARGETS DN	169	0.415693	1.88223	0	0.00564537	0.632
DURAND STROMA S UP	67	0.499329	1.97607	0	0.00211096	0.232
DUTERTRE ESTRADIOL RESPONSE 24HR DN	249	0.439299	2.0772	0	0.000431664	0.042
EINAV INTERFERON SIGNATURE IN CANCER	21	0.83389	2.49798	0	0	0
ELVIDGE HIF1A AND HIF2A TARGETS DN	54	0.551461	2.06683	0	0.000503787	0.049
ELVIDGE HIF1A TARGETS DN	47	0.616857	2.25129	0	0	0
ELVIDGE HYPOXIA BY DMOG UP	73	0.609535	2.38244	0	0	0
ELVIDGE HYPOXIA UP	94	0.554368	2.2883	0	0	0
FALVELLA SMOKERS WITH LUNG CANCER	34	0.49278	1.6406	0.00522648	0.0407163	1
FARDIN HYPOXIA 11	23	0.571644	1.78992	0.0018018	0.0130567	0.96
FEVR CTNNB1 TARGETS UP	289	0.394801	1.89307	0	0.00506134	0.581
FLECHNER BIOPSY KIDNEY TRANSPLANT REJECTED VS OK UP	25	0.611561	1.91285	0	0.00421295	0.484
FOSTER KDM1A TARGETS UP	44	0.489634	1.76754	0.00170648	0.0155091	0.985
FOSTER TOLERANT MACROPHAGE DN	173	0.385574	1.75334	0	0.0174428	0.994
FOSTER TOLERANT MACROPHAGE UP	53	0.636789	2.39535	0	0	0
FULCHER INFLAMMATORY RESPONSE LECTIN VS LPS DN	205	0.522843	2.43881	0	0	0
GALINDO IMMUNE RESPONSE TO ENTEROTOXIN	43	0.559554	2.00306	0	0.00143381	0.151
GARGALOVIC RESPONSE TO OXIDIZED PHOSPHOLIPIDS BLUE UP	84	0.434656	1.76748	0	0.0154616	0.985
GARGALOVIC RESPONSE TO OXIDIZED PHOSPHOLIPIDS GREY DN	21	0.599508	1.79343	0.00175439	0.0127434	0.956
GAURNIER PSMD4 TARGETS	22	0.625772	1.94437	0	0.00289773	0.334
GAUSSMANN MLL AF4 FUSION TARGETS F UP	52	0.519367	1.92937	0	0.00342522	0.398
GEISS RESPONSE TO DSRNA UP	23	0.626564	1.93393	0	0.00325215	0.378
GENTILE UV LOW DOSE UP	17	0.620833	1.74077	0.00344234	0.0192592	0.997
GERHOLD ADIPOGENESIS UP	22	0.594912	1.85345	0.00175747	0.00769582	0.77
GERY CEBP TARGETS	58	0.490593	1.8852	0	0.00544466	0.616
GHANDHI BYSTANDER IRRADIATION UP	31	0.545745	1.80196	0.00165837	0.0119269	0.941
GHANDHI DIRECT IRRADIATION UP	31	0.547042	1.80839	0.00167785	0.0112995	0.93
GOZGIT ESR1 TARGETS DN	364	0.448198	2.22371	0	5.8242e-05	0.004
GRAESSMANN APOPTOSIS BY SERUM DEPRIVATION UP	233	0.36908	1.73043	0	0.0205432	1
GRAESSMANN RESPONSE TO MC AND SERUM DEPRIVATION UP	84	0.61356	2.52846	0	0	0
GRAHAM CML DIVIDING VS NORMAL QUIESCENT DN	29	0.595027	1.94556	0	0.00286924	0.33
GRAHAM NORMAL QUIESCENT VS NORMAL DIVIDING UP	22	0.596172	1.84454	0	0.00838654	0.815
GROSS ELK3 TARGETS DN	16	0.696191	1.95024	0	0.0027385	0.308
GROSS HYPOXIA VIA ELK3 AND HIF1A UP	78	0.431418	1.73207	0	0.0203713	1
GROSS HYPOXIA VIA ELK3 DN	77	0.465218	1.84799	0	0.00814562	0.803
GUENTHER GROWTH SPHERICAL VS ADHERENT DN	15	0.780816	2.13072	0	0.00020032	0.017
GUTIERREZ MULTIPLE MYELOMA UP	16	0.650267	1.83872	0.00369686	0.00870935	0.832
HAHTOLA MYCOSIS FUNGOIDES CD4 UP	31	0.533658	1.74394	0.00530035	0.0189053	0.996
HALLMARK ALLOGRAFT REJECTION	46	0.55435	2.02087	0	0.000192308	0.001
HALLMARK APOPTOSIS	86	0.44239	1.79474	0	0.00304961	0.024
HALLMARK COMPLEMENT	75	0.528372	2.12331	0	0	0
HALLMARK GLYCOLYSIS	111	0.373133	1.59738	0.00325203	0.0188039	0.182
HALLMARK HEME METABOLISM	95	0.405073	1.67967	0.00493421	0.00937077	0.083
HALLMARK HYPOXIA	109	0.489781	2.07108	0	0	0
HALLMARK IL2 STAT5 SIGNALING	76	0.441802	1.74659	0	0.00482989	0.04
HALLMARK INFLAMMATORY RESPONSE	55	0.590546	2.20693	0	0	0
HALLMARK INTERFERON ALPHA RESPONSE	64	0.796779	3.04556	0	0	0
HALLMARK INTERFERON GAMMA RESPONSE	99	0.784094	3.29177	0	0	0
HALLMARK KRAS SIGNALING DN	20	0.631405	1.8377	0	0.00137345	0.01
HALLMARK KRAS SIGNALING UP	45	0.545408	1.95666	0	0.000621215	0.004
HALLMARK PROTEIN SECRETION	57	0.426507	1.60591	0.00510204	0.0186743	0.17
HALLMARK TNFA SIGNALING VIA NFKB	112	0.537059	2.29754	0	0	0
HAN SATB1 TARGETS UP	202	0.352363	1.63141	0	0.0428286	1
HARRIS HYPOXIA	42	0.509969	1.81378	0.00530035	0.0107669	0.917
HECKER IFNB1 TARGETS	42	0.822683	2.94264	0	0	0
HELLEBREKERS SILENCED DURING TUMOR ANGIOGENESIS	28	0.662415	2.14084	0	0.000158907	0.013
HELLER SILENCED BY METHYLATION UP	97	0.477923	2.02583	0	0.00103949	0.109
HESS TARGETS OF HOXA9 AND MEIS1 DN	27	0.572906	1.83917	0.00356506	0.00872924	0.832
HINATA NFKB TARGETS KERATINOCYTE UP	41	0.525813	1.86752	0	0.00656104	0.698
HIRSCH CELLULAR TRANSFORMATION SIGNATURE UP	132	0.466813	2.03339	0	0.000889162	0.094
HOELZEL NF1 TARGETS UP	44	0.460764	1.64833	0.0033557	0.0390342	1
HOLLMANN APOPTOSIS VIA CD40 DN	127	0.377744	1.65424	0.00158983	0.0376843	1
HORIUCHI WTAP TARGETS UP	124	0.522504	2.26491	0	0	0
HOWLIN CITED1 TARGETS 1 DN	15	0.722918	1.99311	0	0.00159489	0.171
HUANG GATA2 TARGETS UP	52	0.492347	1.84169	0.0017094	0.00850803	0.826
HUMMERICH SKIN CANCER PROGRESSION UP	40	0.474838	1.64176	0.00694444	0.0403681	1
HUPER BREAST BASAL VS LUMINAL UP	16	0.777627	2.16975	0	0.00012892	0.01
ICHIBA GRAFT VERSUS HOST DISEASE 35D UP	46	0.650858	2.3947	0	0	0
ICHIBA GRAFT VERSUS HOST DISEASE D7 UP	41	0.749236	2.66408	0	0	0
INGRAM SHH TARGETS UP	47	0.446847	1.60892	0.00690846	0.0492947	1
JAATINEN HEMATOPOIETIC STEM CELL DN	41	0.54196	1.91668	0	0.0040622	0.459
JECHLINGER EPITHELIAL TO MESENCHYMAL TRANSITION UP	24	0.708873	2.24275	0	1.53643e-05	0.001
JIANG HYPOXIA NORMAL	106	0.384283	1.62996	0.00324149	0.0432846	1
JISON SICKLE CELL DISEASE UP	90	0.592719	2.46946	0	0	0
JOHANSSON BRAIN CANCER EARLY VS LATE DN	18	0.665993	1.91882	0	0.0039654	0.445
JOHNSTONE PARVB TARGETS 3 UP	260	0.475561	2.28044	0	0	0
KAAB FAILED HEART VENTRICLE DN	22	0.734691	2.2636	0	0	0
KATSANOU ELAVL1 TARGETS UP	47	0.459658	1.68118	0.00513699	0.0311915	1
KEGG AMINO SUGAR AND NUCLEOTIDE SUGAR METABOLISM	25	0.632269	1.99251	0	0.00161401	0.174
KEGG ANTIGEN PROCESSING AND PRESENTATION	32	0.68465	2.29511	0	0	0
KEGG EPITHELIAL CELL SIGNALING IN HELICOBACTER PYLORI INFECTION	35	0.597336	2.02753	0	0.00102301	0.106
KEGG JAK STAT SIGNALING PATHWAY	34	0.473907	1.64225	0.00505051	0.0405194	1
KEGG LYSOSOME	60	0.503039	1.94776	0	0.00282558	0.32
KEGG RIG I LIKE RECEPTOR SIGNALING PATHWAY	34	0.52545	1.78307	0.00165563	0.0137711	0.971
KIM GLIS2 TARGETS UP	19	0.6187	1.81815	0.00374532	0.0103457	0.902
KIM LRRC3B TARGETS	19	0.895431	2.66111	0	0	0
KIM MYC AMPLIFICATION TARGETS DN	47	0.500206	1.79914	0.00171527	0.0121451	0.943
KIM RESPONSE TO TSA AND DECITABINE UP	38	0.534264	1.83745	0.0034188	0.00879717	0.837
KINSEY TARGETS OF EWSR1 FLII FUSION DN	133	0.532048	2.33891	0	0	0
KOBAYASHI EGFR SIGNALING 24HR UP	57	0.625356	2.36368	0	0	0
KRIEG KDM3A TARGETS NOT HYPOXIA	102	0.433969	1.80694	0	0.0114443	0.932
KRIGE RESPONSE TO TOSEDOSTAT 24HR UP	379	0.368931	1.82688	0	0.00964501	0.872
LAIHO COLORECTAL CANCER SERRATED UP	52	0.586125	2.18333	0	0.000120812	0.009
LEE BMP2 TARGETS UP	258	0.410878	1.95946	0	0.00251345	0.273
LEE EARLY T LYMPHOCYTE DN	23	0.571779	1.79332	0	0.0126903	0.956
LEE LIVER CANCER ACOX1 UP	23	0.570268	1.77069	0.00172414	0.0153165	0.984
LEE TARGETS OF PTCH1 AND SUFU DN	22	0.594068	1.8367	0.00345423	0.0088168	0.838
LEI MYB TARGETS	172	0.359959	1.62113	0.00163132	0.0456489	1
LENAOUR DENDRITIC CELL MATURATION DN	49	0.626768	2.32419	0	0	0
LENAOUR DENDRITIC CELL MATURATION UP	40	0.564975	1.99424	0	0.0015753	0.168
LI AMPLIFIED IN LUNG CANCER	81	0.431209	1.76573	0	0.0157007	0.986
LI INDUCED T TO NATURAL KILLER UP	102	0.407248	1.74247	0	0.0191251	0.996
LI WILMS TUMOR VS FETAL KIDNEY 1 UP	91	0.441889	1.81659	0	0.0105003	0.907
LIANG SILENCED BY METHYLATION 2	24	0.84892	2.64291	0	0	0
LIM MAMMARY STEM CELL DN	221	0.384937	1.80024	0	0.012135	0.942
LIN SILENCED BY TUMOR MICROENVIRONMENT	37	0.47312	1.63701	0.00642055	0.04183	1
LINDSTEDT DENDRITIC CELL MATURATION A	24	0.558629	1.762	0.00364964	0.0162815	0.989
LINDSTEDT DENDRITIC CELL MATURATION B	29	0.623702	2.05299	0	0.000626209	0.065
LIU VAV3 PROSTATE CARCINOGENESIS UP	20	0.703012	2.1178	0	0.000287066	0.025
LUI TARGETS OF PAX8 PPARG FUSION	17	0.592136	1.67964	0.0094162	0.0312539	1
MAHAJAN RESPONSE TO IL1A UP	22	0.572231	1.75612	0.00679117	0.0169001	0.991
MANALO HYPOXIA UP	76	0.440977	1.78322	0	0.0138095	0.971
MARIADASON REGULATED BY HISTONE ACETYLATION UP	27	0.569527	1.8514	0.00357143	0.00780024	0.783
MARKEY RB1 ACUTE LOF DN	89	0.575243	2.39687	0	0	0
MARKEY RB1 CHRONIC LOF DN	32	0.510725	1.68724	0.00359712	0.0295106	1
MARTENS TRETINOIN RESPONSE UP	104	0.420896	1.77819	0	0.0142458	0.974
MARTORIATI MDM4 TARGETS FETAL LIVER UP	103	0.412693	1.73379	0	0.0201542	1
MCDOWELL ACUTE LUNG INJURY UP	20	0.601313	1.84387	0.0052356	0.00843121	0.817
MCLACHLAN DENTAL CARIES UP	66	0.643489	2.51844	0	0	0
MENSE HYPOXIA UP	63	0.644583	2.47594	0	0	0
MIKKELSEN IPS LCP WITH H3K4ME3	19	0.615095	1.83009	0.00174825	0.00943677	0.86
MIKKELSEN MCV6 LCP WITH H3K4ME3	31	0.696517	2.35792	0	0	0
MIKKELSEN MEF LCP WITH H3K4ME3	20	0.689338	2.05976	0	0.000537533	0.054
MISHRA CARCINOMA ASSOCIATED FIBROBLAST DN	15	0.722456	1.99055	0	0.00168857	0.183
MISSIAGLIA REGULATED BY METHYLATION UP	76	0.680267	2.7428	0	0	0
MITSIADES RESPONSE TO APLIDIN UP	228	0.441455	2.06513	0	0.000503368	0.05
MOHANKUMAR HOXA1 TARGETS DN	45	0.53906	1.96221	0	0.00243501	0.265
MORI IMMATURE B LYMPHOCYTE UP	19	0.668782	1.94734	0	0.0028051	0.32
MORI PLASMA CELL UP	23	0.565555	1.76963	0.00519031	0.0153924	0.984
MORI PRE BI LYMPHOCYTE DN	38	0.503853	1.76119	0.00347826	0.0163775	0.989
MOSERLE IFNA RESPONSE	20	0.860638	2.55403	0	0	0
NABA ECM REGULATORS	36	0.670276	2.3407	0	0	0
NABA MATRISOME	124	0.50182	2.17523	0	0.000132404	0.01
NABA MATRISOME ASSOCIATED	100	0.547444	2.2771	0	0	0
NABA SECRETED FACTORS	34	0.515821	1.73226	0.00522648	0.0204029	1
NADLER OBESITY UP	21	0.625705	1.91056	0	0.00425101	0.493
NAKAMURA TUMOR ZONE PERIPHERAL VS CENTRAL DN	328	0.424254	2.07014	0	0.000468404	0.045
NAKAYAMA SOFT TISSUE TUMORS PCA1 UP	15	0.854689	2.37499	0	0	0
NATSUME RESPONSE TO INTERFERON BETA UP	31	0.503311	1.6823	0.00184843	0.0309219	1
NEMETH INFLAMMATORY RESPONSE LPS UP	48	0.578486	2.13352	0	0.000166858	0.014
NOUSHMEHR GBM SILENCED BY METHYLATION	18	0.662344	1.90416	0	0.00454114	0.527
NUYTTEN EZH2 TARGETS UP	494	0.51331	2.60334	0	0	0
NUYTTEN NIPP1 TARGETS UP	341	0.459606	2.24623	0	1.5852e-05	0.001
ODONNELL TARGETS OF MYC AND TFRC UP	25	0.568278	1.82438	0.00689655	0.00978843	0.876
ODONNELL TFRC TARGETS UP	88	0.51395	2.10693	0	0.000348111	0.031
OISHI CHOLANGIOMA STEM CELL LIKE DN	77	0.41373	1.66681	0.00160514	0.0343055	1
ONDER CDH1 SIGNALING VIA CTNNB1	32	0.520978	1.7457	0.00177936	0.0186309	0.996
ONDER CDH1 TARGETS 2 DN	169	0.462004	2.09962	0	0.000351313	0.032
PAPASPYRIDONOS UNSTABLE ATEROSCLEROTIC PLAQUE UP	24	0.699629	2.18903	0	0.000113587	0.008
PARK APL PATHOGENESIS DN	26	0.545456	1.72424	0.00546448	0.0215381	1
PASQUALUCCI LYMPHOMA BY GC STAGE UP	133	0.397547	1.75788	0	0.0167262	0.99
PEDERSEN TARGETS OF 611CTF ISOFORM OF ERBB2	20	0.578778	1.7133	0.005386	0.0235502	1
PEDRIOLI MIR31 TARGETS DN	111	0.53119	2.24384	0	1.56043e-05	0.001
PELLICCIOTTA HDAC IN ANTIGEN PRESENTATION DN	29	0.63078	2.08221	0	0.000403575	0.038
PETROVA ENDOTHELIUM LYMPHATIC VS BLOOD DN	56	0.476197	1.81871	0	0.0103996	0.9
PHONG TNF RESPONSE NOT VIA P38	170	0.475324	2.14919	0	0.000160918	0.013
PHONG TNF RESPONSE VIA P38 PARTIAL	91	0.510979	2.11078	0	0.00032916	0.029
PHONG TNF TARGETS UP	38	0.476935	1.65328	0.00840336	0.0378632	1
PICCALUGA ANGIOIMMUNOBLASTIC LYMPHOMA DN	81	0.440974	1.76214	0	0.0163355	0.989
PICCALUGA ANGIOIMMUNOBLASTIC LYMPHOMA UP	56	0.534241	2.01642	0	0.00120323	0.128
PID IL6 7 PATHWAY	27	0.49997	1.61439	0.00925926	0.0480886	1
PID TNF PATHWAY	28	0.517459	1.68002	0.00706714	0.0312641	1
PLASARI TGFB1 TARGETS 10HR DN	74	0.408897	1.64792	0	0.0389353	1
PLASARI TGFB1 TARGETS 10HR UP	58	0.43069	1.64434	0.0084317	0.0399232	1
PODAR RESPONSE TO ADAPHOSTIN UP	104	0.517164	2.18485	0	0.00012249	0.009
PRAMOONJAGO SOX4 TARGETS UP	40	0.525729	1.8101	0	0.0111168	0.927
QI PLASMACYTOMA UP	67	0.478203	1.85562	0	0.00761756	0.761
RADAEVA RESPONSE TO IFNA1 UP	30	0.762151	2.56188	0	0	0
RASHI RESPONSE TO IONIZING RADIATION 2	54	0.557836	2.07759	0	0.000436256	0.042
RAY TUMORIGENESIS BY ERBB2 CDC25A DN	109	0.404164	1.70627	0.0015873	0.0248137	1
REACTOME AMYLOID FIBER FORMATION	22	0.576665	1.73969	0.00675676	0.0193317	0.997
REACTOME ANTIGEN PRESENTATION: FOLDING ASSEMBLY AND PEPTIDE LOADING OF CLASS I MHC	18	0.748806	2.17225	0	0.000130639	0.01
REACTOME ANTIGEN PROCESSING CROSS PRESENTATION	46	0.600246	2.13862	0	0.000168918	0.014
REACTOME BIOSYNTHESIS OF THE N GLYCAN PRECURSOR DOLICHOL LIPID LINKED OLIGOSACCHARIDE LLO AND TRANSFER TO A NASCENT PROTEIN	33	0.507159	1.71218	0.00170358	0.0235604	1
REACTOME CARDIAC CONDUCTION	20	0.640846	1.90187	0	0.00463095	0.539
REACTOME CLASS I MHC MEDIATED ANTIGEN PROCESSING PRESENTATION	177	0.352782	1.62324	0.0015674	0.0451318	1
REACTOME COPII MEDIATED VESICLE TRANSPORT	41	0.490161	1.73903	0	0.0194097	0.998
REACTOME CYTOKINE SIGNALING IN IMMUNE SYSTEM	308	0.400341	1.95287	0	0.00267814	0.299
REACTOME DDX58 IFIH1 MEDIATED INDUCTION OF INTERFERON ALPHA BETA	38	0.574509	2.01814	0	0.00115495	0.124
REACTOME DEGRADATION OF THE EXTRACELLULAR MATRIX	27	0.649361	2.12513	0	0.000221385	0.019
REACTOME DISEASES OF GLYCOSYLATION	48	0.48084	1.768	0	0.0155566	0.985
REACTOME EXTRACELLULAR MATRIX ORGANIZATION	60	0.479599	1.83117	0	0.00941264	0.857
REACTOME FOXO MEDIATED TRANSCRIPTION	36	0.492654	1.70252	0	0.0255614	1
REACTOME IMMUNOREGULATORY INTERACTIONS BETWEEN A LYMPHOID AND A NON LYMPHOID CELL	16	0.690778	1.90547	0.0018797	0.00445799	0.516
REACTOME INNATE IMMUNE SYSTEM	391	0.407756	2.0235	0	0.00108995	0.116
REACTOME INTERFERON ALPHA BETA SIGNALING	35	0.816364	2.84332	0	0	0
REACTOME INTERFERON GAMMA SIGNALING	40	0.779279	2.72153	0	0	0
REACTOME INTERFERON SIGNALING	105	0.592771	2.46365	0	0	0
REACTOME INTERLEUKIN 12 FAMILY SIGNALING	20	0.573938	1.73542	0.00716846	0.0199627	1
REACTOME INTERLEUKIN 4 AND INTERLEUKIN 13 SIGNALING	40	0.483556	1.73117	0.00346021	0.0204429	1
REACTOME ION CHANNEL TRANSPORT	53	0.508865	1.8803	0.0017301	0.00569426	0.635
REACTOME IRON UPTAKE AND TRANSPORT	28	0.633991	2.05486	0	0.000603981	0.062
REACTOME NEGATIVE REGULATORS OF DDX58 IFIH1 SIGNALING	18	0.638966	1.88038	0.00353982	0.00572214	0.635
REACTOME NEUTROPHIL DEGRANULATION	193	0.481693	2.23649	0	1.51315e-05	0.001
REACTOME REGULATION OF INSULIN LIKE GROWTH FACTOR IGF TRANSPORT AND UPTAKE BY INSULIN LIKE GROWTH FACTOR BINDING PROTEINS IGFBPS	33	0.596453	2.02097	0	0.00111532	0.12
REACTOME RESPONSE TO ELEVATED PLATELET CYTOSOLIC CA2PLUS	40	0.528428	1.89651	0	0.00487621	0.563
REACTOME SPHINGOLIPID METABOLISM	35	0.559737	1.94217	0	0.00300903	0.348
REACTOME STIMULI SENSING CHANNELS	25	0.563079	1.75196	0.00511945	0.0176319	0.995
REACTOME SYNTHESIS OF SUBSTRATES IN N GLYCAN BIOSYTHESIS	28	0.545724	1.82336	0.00353982	0.0098798	0.884
REN ALVEOLAR RHABDOMYOSARCOMA DN	193	0.448933	2.08368	0	0.00040801	0.038
RICKMAN TUMOR DIFFERENTIATED WELL VS POORLY DN	158	0.370568	1.66121	0.00153846	0.0356629	1
RIGGINS TAMOXIFEN RESISTANCE DN	133	0.541555	2.38746	0	0	0
RODWELL AGING KIDNEY NO BLOOD UP	73	0.443937	1.74623	0.0017094	0.0186116	0.996
RODWELL AGING KIDNEY UP	138	0.463114	2.04267	0	0.000765827	0.079
ROZANOV MMP14 TARGETS UP	82	0.436625	1.78379	0	0.0137973	0.971
RUIZ TNC TARGETS UP	70	0.568774	2.25105	0	0	0
RUTELLA RESPONSE TO CSF2RB AND IL4 UP	153	0.374567	1.68063	0	0.0312667	1
RUTELLA RESPONSE TO HGF UP	191	0.398312	1.84741	0	0.00817036	0.809
RUTELLA RESPONSE TO HGF VS CSF2RB AND IL4 UP	185	0.406859	1.86608	0	0.00664677	0.704
SAGIV CD24 TARGETS DN	20	0.649909	1.96603	0	0.00236512	0.258
SAMOLS TARGETS OF KHSV MIRNAS DN	23	0.576657	1.79696	0.00530035	0.012466	0.95
SANA RESPONSE TO IFNG UP	30	0.816625	2.71961	0	0	0
SANA TNF SIGNALING UP	43	0.746427	2.68789	0	0	0
SANSOM APC TARGETS DN	93	0.430119	1.78773	0	0.0132189	0.964
SARRIO EPITHELIAL MESENCHYMAL TRANSITION DN	77	0.549256	2.19284	0	0.000115257	0.008
SASAI RESISTANCE TO NEOPLASTIC TRANSFROMATION	20	0.616322	1.81068	0.00176367	0.0111137	0.926
SASSON RESPONSE TO FORSKOLIN UP	46	0.479126	1.72356	0.00509338	0.0215654	1
SATO SILENCED BY METHYLATION IN PANCREATIC CANCER 1	99	0.483052	2.0182	0	0.00116499	0.124
SCHAEFFER PROSTATE DEVELOPMENT 12HR UP	36	0.499055	1.71839	0.00341297	0.0225765	1
SCHAEFFER PROSTATE DEVELOPMENT 48HR UP	157	0.361337	1.62843	0	0.0435316	1
SCHAEFFER PROSTATE DEVELOPMENT 6HR UP	49	0.497342	1.84308	0	0.00844391	0.82
SCHLINGEMANN SKIN CARCINOGENESIS TPA UP	19	0.55552	1.63225	0.00998336	0.042594	1
SCHUETZ BREAST CANCER DUCTAL INVASIVE UP	45	0.498588	1.78732	0	0.0132172	0.965
SEITZ NEOPLASTIC TRANSFORMATION BY 8P DELETION UP	29	0.794767	2.57717	0	0	0
SEKI INFLAMMATORY RESPONSE LPS UP	31	0.623456	2.03488	0	0.00086165	0.091
SEMENZA HIF1 TARGETS	20	0.620819	1.90613	0.00179533	0.00444253	0.512
SENGUPTA NASOPHARYNGEAL CARCINOMA DN	81	0.450074	1.81269	0	0.0108759	0.92
SENGUPTA NASOPHARYNGEAL CARCINOMA WITH LMP1 DN	27	0.595566	1.91217	0	0.00423629	0.488
SERVITJA ISLET HNF1A TARGETS UP	34	0.557377	1.897	0	0.0048761	0.562
SESTO RESPONSE TO UV C1	42	0.529857	1.86322	0	0.0068772	0.72
SHAFFER IRF4 TARGETS IN MYELOMA VS MATURE B LYMPHOCYTE	53	0.468604	1.74127	0.00164204	0.0192137	0.996
SHAFFER IRF4 TARGETS IN PLASMA CELL VS MATURE B LYMPHOCYTE	35	0.484365	1.65644	0.00711744	0.0369555	1
SHEDDEN LUNG CANCER GOOD SURVIVAL A12	84	0.396175	1.61297	0.00683761	0.0483462	1
SMID BREAST CANCER LUMINAL B DN	104	0.463205	1.94145	0	0.00302276	0.352
SMID BREAST CANCER NORMAL LIKE UP	47	0.452144	1.65825	0.00869565	0.0365173	1
STAMBOLSKY TARGETS OF MUTATED TP53 DN	24	0.813907	2.5352	0	0	0
STEARMAN LUNG CANCER EARLY VS LATE DN	19	0.596817	1.73978	0.0034965	0.0193904	0.997
STOSSI RESPONSE TO ESTRADIOL	15	0.61351	1.67822	0.00902527	0.0314773	1
SUNG METASTASIS STROMA UP	62	0.459982	1.79695	0.0017094	0.0124091	0.95
SWEET KRAS ONCOGENIC SIGNATURE	45	0.504127	1.8256	0	0.00972926	0.875
SWEET KRAS TARGETS UP	32	0.526672	1.74179	0.00487013	0.0191758	0.996
SWEET LUNG CANCER KRAS UP	214	0.373772	1.77581	0	0.0146106	0.981
TAKEDA TARGETS OF NUP98 HOXA9 FUSION 10D DN	32	0.516024	1.73025	0.0034188	0.0204972	1
TAKEDA TARGETS OF NUP98 HOXA9 FUSION 10D UP	56	0.735946	2.80108	0	0	0
TAKEDA TARGETS OF NUP98 HOXA9 FUSION 16D DN	40	0.571186	2.04612	0	0.000723951	0.073
TAKEDA TARGETS OF NUP98 HOXA9 FUSION 16D UP	40	0.725251	2.60122	0	0	0
TAKEDA TARGETS OF NUP98 HOXA9 FUSION 3D UP	69	0.772455	3.05975	0	0	0
TAKEDA TARGETS OF NUP98 HOXA9 FUSION 8D UP	49	0.76194	2.84125	0	0	0
TARTE PLASMA CELL VS PLASMABLAST UP	100	0.457212	1.92714	0	0.00350194	0.407
TAVOR CEBPA TARGETS UP	21	0.65202	1.98102	0	0.00200321	0.217
THEILGAARD NEUTROPHIL AT SKIN WOUND UP	37	0.51046	1.7698	0	0.0154201	0.984
TIEN INTESTINE PROBIOTICS 24HR DN	122	0.400844	1.72075	0	0.0221088	1
TONKS TARGETS OF RUNX1 RUNX1T1 FUSION ERYTHROCYTE UP	64	0.553622	2.16003	0	0.000140071	0.011
TONKS TARGETS OF RUNX1 RUNX1T1 FUSION SUSTAINDED IN ERYTHROCYTE UP	21	0.608426	1.8269	0.00175747	0.00968902	0.872
TSENG IRS1 TARGETS DN	44	0.546255	1.93817	0	0.00311816	0.363
VARELA ZMPSTE24 TARGETS UP	22	0.565853	1.72585	0.00340715	0.0212658	1
VECCHI GASTRIC CANCER ADVANCED VS EARLY DN	41	0.569661	1.99467	0	0.00157227	0.167
VERHAAK AML WITH NPM1 MUTATED UP	57	0.589532	2.28584	0	0	0
VERHAAK GLIOBLASTOMA MESENCHYMAL	76	0.512406	2.04499	0	0.000745091	0.076
VERRECCHIA EARLY RESPONSE TO TGFB1	21	0.625915	1.9134	0.0017301	0.00420877	0.481
WALLACE PROSTATE CANCER RACE UP	67	0.637983	2.50339	0	0	0
WAMUNYOKOLI OVARIAN CANCER GRADES 1 2 DN	22	0.642375	1.95118	0	0.00273043	0.307
WANG BARRETTS ESOPHAGUS UP	22	0.584851	1.78923	0.00687285	0.0130863	0.961
WANG CISPLATIN RESPONSE AND XPC DN	107	0.416917	1.80355	0	0.0117576	0.938
WANG CLIM2 TARGETS DN	118	0.440466	1.91068	0	0.00427238	0.492
WANG ESOPHAGUS CANCER VS NORMAL UP	38	0.502505	1.73557	0.0035461	0.0199972	1
WANG HCP PROSTATE CANCER	51	0.445849	1.64786	0.00498339	0.0388398	1
WANG METASTASIS OF BREAST CANCER ESR1 DN	15	0.661156	1.81821	0.00174216	0.010387	0.901
WANG MLL TARGETS	55	0.443933	1.69951	0	0.0262001	1
WANG RESPONSE TO GSK3 INHIBITOR SB216763 UP	144	0.42001	1.85426	0	0.00765132	0.766
WATANABE RECTAL CANCER RADIOTHERAPY RESPONSIVE DN	51	0.439738	1.62457	0.00511073	0.0447418	1
WIELAND UP BY HBV INFECTION	47	0.545705	1.99669	0	0.00154431	0.163
WINTER HYPOXIA METAGENE	126	0.423367	1.82423	0	0.00976421	0.877
WONG ADULT TISSUE STEM MODULE	245	0.351924	1.66166	0	0.0356306	1
WOOD EBV EBNA1 TARGETS DN	18	0.580085	1.67819	0.00729927	0.0313765	1
WU CELL MIGRATION	72	0.435421	1.75034	0	0.0178609	0.995
WUNDER INFLAMMATORY RESPONSE AND CHOLESTEROL UP	21	0.844602	2.54002	0	0	0
YAMAZAKI TCEB3 TARGETS UP	73	0.41599	1.66818	0.00328407	0.0339603	1
YAO TEMPORAL RESPONSE TO PROGESTERONE CLUSTER 6	41	0.474418	1.67444	0.00990099	0.0323593	1
YAO TEMPORAL RESPONSE TO PROGESTERONE CLUSTER 9	36	0.545274	1.86529	0	0.00673757	0.711
ZHAN MULTIPLE MYELOMA HP UP	20	0.585373	1.73515	0	0.0199789	1
ZHAN MULTIPLE MYELOMA LB DN	20	0.728869	2.18815	0	0.000111964	0.008
ZHAN V1 LATE DIFFERENTIATION GENES UP	18	0.623272	1.79451	0.00539568	0.0126813	0.951
ZHANG RESPONSE TO IKK INHIBITOR AND TNF UP	110	0.605334	2.591	0	0	0
ZHENG IL22 SIGNALING UP	17	0.81249	2.29762	0	0	0
ZHONG SECRETOME OF LUNG CANCER AND MACROPHAGE	42	0.494225	1.75651	0	0.0169048	0.991
ZHOU INFLAMMATORY RESPONSE FIMA UP	118	0.382883	1.66248	0	0.0354836	1
ZHOU INFLAMMATORY RESPONSE LIVE UP	135	0.468541	2.03979	0	0.000804705	0.084
ZHOU INFLAMMATORY RESPONSE LPS UP	101	0.565574	2.3425	0	0	0
ZWANG CLASS 1 TRANSIENTLY INDUCED BY EGF	220	0.377521	1.77309	0	0.0149878	0.984
