# Supplementary material for: Unveiling functional heterogeneity in breast cancer multicellular tumor spheroids through single-cell RNA-seq
Source: Sci Rep. 2020 Jul 29;10:12728. doi: 10.1038/s41598-020-69026-7 (PMC7391783; doi:10.1038/s41598-020-69026-7)
Supplement: Supplementary file 4 — Supplementary Table 3. [file 41598_2020_69026_MOESM4_ESM.xlsx]

## Sheet: Sheet1
##### Description of the collections and their enriched pathways for Cluster A, FDR<0.05 p-value<0.01
Jak Signaling	Response to Interferon	nup98-hox9 fusion	Hif1a mediated induction of interferon	Hypoxia hif1a targets	Apoptosis	Sphingolipids metabolism	Extracellular matrix modification	Kras signaling
REACTOME_INTERLEUKIN_12_FAMILY_SIGNALING	HALLMARK_INTERFERON_ALPHA_RESPONSE	MOSERLE_IFNA_RESPONSE	REACTOME_INNATE_IMMUNE_SYSTEM	ELVIDGE_HYPOXIA_BY_DMOG_UP	BROCKE APOPTOSIS REVERSED BY IL6	REACTOME SPHINGOLIPID METABOLISM	NABA_ECM_REGULATORS	SWEET_KRAS_ONCOGENIC_SIGNATURE
PID_TCPTP_PATHWAY	BENNETT_SYSTEMIC_LUPUS_ERYTHEMATOSUS	SEITZ_NEOPLASTIC_TRANSFORMATION_BY_8P_DELETION_UP	REACTOME_DDX58_IFIH1_MEDIATED_INDUCTION_OF_INTERFERON_ALPHA_BETA	GROSS_HIF1A_TARGETS_DN	DEBIASI APOPTOSIS BY REOVIRUS INFECTION UP	REACTOME BIOSYNTHESIS OF THE N GLYCAN PRECURSOR DOLICHOL LIPID LINKED OLIGOSACCHARIDE LLO AND TRANSFER TO A NASCENT PROTEIN	NABA_MATRISOME	SWEET_LUNG_CANCER_KRAS_UP
GAURNIER_PSMD4_TARGETS	BOSCO_INTERFERON_INDUCED_ANTIVIRAL_MODULE	TAKEDA_TARGETS_OF_NUP98_HOXA9_FUSION_3D_UP	KEGG_EPITHELIAL_CELL_SIGNALING_IN_HELICOBACTER_PYLORI_INFECTION	GROSS_ELK3_TARGETS_DN	GRAESSMANN APOPTOSIS BY SERUM DEPRIVATION UP	GARGALOVIC RESPONSE TO OXIDIZED PHOSPHOLIPIDS BLUE UP	NABA_MATRISOME_ASSOCIATED	SWEET LUNG CANCER KRAS UP
REACTOME_INTERFERON_GAMMA_SIGNALING	EINAV_INTERFERON_SIGNATURE_IN_CANCER	HECKER_IFNB1_TARGETS	REACTOME_NEGATIVE_REGULATORS_OF_DDX58_IFIH1_SIGNALING	ELVIDGE_HYPOXIA_UP	HALLMARK APOPTOSIS	GARGALOVIC RESPONSE TO OXIDIZED PHOSPHOLIPIDS GREY DN	NABA_SECRETED_FACTORS	HALLMARK KRAS SIGNALING DN
REACTOME_INTERLEUKIN_4_AND_INTERLEUKIN_13_SIGNALING	BROWNE_INTERFERON_RESPONSIVE_GENES	TAKEDA_TARGETS_OF_NUP98_HOXA9_FUSION_16D_UP	REACTOME_NEUTROPHIL_DEGRANULATION	MANALO_HYPOXIA_UP	HOLLMANN APOPTOSIS VIA CD40 DN		REACTOME_DEGRADATION_OF_THE_EXTRACELLULAR_MATRIX	HALLMARK KRAS SIGNALING UP
REACTOME_INTERFERON_ALPHA_BETA_SIGNALING	HALLMARK_INTERFERON_GAMMA_RESPONSE	FULCHER_INFLAMMATORY_RESPONSE_LECTIN_VS_LPS_DN	KEGG_CYTOSOLIC_DNA_SENSING_PATHWAY	FARDIN_HYPOXIA_11			REACTOME_EXTRACELLULAR_MATRIX_ORGANIZATION
KEGG_JAK_STAT_SIGNALING_PATHWAY	DEBIASI_APOPTOSIS_BY_REOVIRUS_INFECTION_UP	TAKEDA_TARGETS_OF_NUP98_HOXA9_FUSION_8D_UP	KEGG_RIG_I_LIKE_RECEPTOR_SIGNALING_PATHWAY	ELVIDGE_HIF1A_TARGETS_DN
REACTOME_INTERFERON_SIGNALING	RADAEVA_RESPONSE_TO_IFNA1_UP	STAMBOLSKY_TARGETS_OF_MUTATED_TP53_DN		HALLMARK_HYPOXIA
REACTOME_CYTOKINE_SIGNALING_IN_IMMUNE_SYSTEM	SANA_RESPONSE_TO_IFNG_UP	TAKEDA_TARGETS_OF_NUP98_HOXA9_FUSION_10D_UP		ELVIDGE_HIF1A_AND_HIF2A_TARGETS_DN
KEGG_LEISHMANIA_INFECTION	SANA_TNF_SIGNALING_UP	DAUER_STAT3_TARGETS_DN		WINTER_HYPOXIA_METAGENE
PID_IL6_7_PATHWAY				SEMENZA_HIF1_TARGETS
				HARRIS_HYPOXIA
				PID_HIF1_TFPATHWAY
