# Supplementary material for: Unveiling functional heterogeneity in breast cancer multicellular tumor spheroids through single-cell RNA-seq
Source: Sci Rep. 2020 Jul 29;10:12728. doi: 10.1038/s41598-020-69026-7 (PMC7391783; doi:10.1038/s41598-020-69026-7)
Supplement: Supplementary file 5 — Supplementary Table 4. [file 41598_2020_69026_MOESM5_ESM.xlsx]

## Sheet: Kmeans_Class_uMAP_6000_B
#### Positive enriched pathways for Cluster B with an FDR<0.05 and p-value<0.01
NAME	SIZE	ES	NES	NOM.p.val	FDR.q.val	FWER.p.val
Cluster B vs all
BROWNE INTERFERON RESPONSIVE GENES	36	0.303336	2.66588	0	0	0
Cluster A vs cluster B
KEGG OXIDATIVE PHOSPHORYLATION	71	0.304221	2.06153	0	0.00506134	0.023
KEGG PARKINSONS DISEASE	65	0.331165	1.98676	0	0.00793463	0.049
KEGG PPAR SIGNALING PATHWAY	20	0.367003	1.68051	0	0.0404559	0.367
PID ECADHERIN NASCENT AJ PATHWAY	25	0.365553	1.71554	0	0.0359929	0.285
REACTOME COMPLEX I BIOGENESIS	40	0.302102	1.75834	0	0.0339249	0.223
REACTOME EXTRA NUCLEAR ESTROGEN SIGNALING	36	0.312803	1.68976	0	0.0406599	0.344
REACTOME THE CITRIC ACID TCA CYCLE AND RESPIRATORY ELECTRON TRANSPORT	102	0.237855	1.98981	0	0.00886729	0.047
Cluster C vs cluster B
BROWNE INTERFERON RESPONSIVE GENES	36	0.303336	2.66588	0	0	0
HALLMARK KRAS SIGNALING UP	45	0.200927	1.41259	0	0.0634921	0.002
MOSERLE IFNA RESPONSE	20	0.399666	1.83989	0	0.0851249	0.051
ODONNELL TARGETS OF MYC AND TFRC UP	25	0.309289	1.70496	0	0.103544	0.115
REACTOME DEGRADATION OF THE EXTRACELLULAR MATRIX	27	0.315754	1.62078	0	0.169563	0.221
WOOD EBV EBNA1 TARGETS DN	18	0.373119	1.60304	0	0.157671	0.244
