# Supplementary material for: Unveiling functional heterogeneity in breast cancer multicellular tumor spheroids through single-cell RNA-seq
Source: Sci Rep. 2020 Jul 29;10:12728. doi: 10.1038/s41598-020-69026-7 (PMC7391783; doi:10.1038/s41598-020-69026-7)
Supplement: Supplementary file 6 — Supplementary Table 5. [file 41598_2020_69026_MOESM6_ESM.xlsx]

## Sheet: Sheet1
##### Description of the collections and their enriched pathways for Cluster B, FDR<0.05 p-value<0.01
Comparison	Cluster A vs cluster B	Cluster C vs cluster B
Collection	TCA cycle and respiration	Interferon response Genes
	KEGG OXIDATIVE PHOSPHORYLATION	BROWNE INTERFERON RESPONSIVE GENES
	KEGG PARKINSONS DISEASE	MOSERLE IFNA RESPONSE
	REACTOME COMPLEX I BIOGENESIS
	REACTOME THE CITRIC ACID TCA CYCLE AND RESPIRATORY ELECTRON TRANSPORT
