# Supplementary material for: Unveiling functional heterogeneity in breast cancer multicellular tumor spheroids through single-cell RNA-seq
Source: Sci Rep. 2020 Jul 29;10:12728. doi: 10.1038/s41598-020-69026-7 (PMC7391783; doi:10.1038/s41598-020-69026-7)
Supplement: Supplementary file 7 — Supplementary Table 6. [file 41598_2020_69026_MOESM7_ESM.xlsx]

## Sheet: Table_S3
#### Positive enriched pathways for Cluster C FDR<0.05 and p-value<0.01
NAME	SIZE	ES	NES	NOM.p.val	FDR.q.val	FWER.p.val
AFFAR YY1 TARGETS DN	93	0.719404	2.16616	0	0	0
ALCALAY AML BY NPM1 LOCALIZATION DN	71	0.734562	2.16648	0	0	0
BASAKI YBX1 TARGETS UP	156	0.757726	2.34083	0	0	0
BENPORATH PROLIFERATION	84	0.774274	2.29599	0	0	0
BHATTACHARYA EMBRYONIC STEM CELL	36	0.764204	2.12544	0	0	0
BIDUS METASTASIS UP	118	0.708571	2.1621	0	0	0
BLUM RESPONSE TO SALIRASIB DN	197	0.758698	2.36605	0	0	0
BURTON ADIPOGENESIS 3	55	0.881759	2.57816	0	0	0
BURTON ADIPOGENESIS PEAK AT 24HR	27	0.809047	2.17985	0	0	0
CHEMNITZ RESPONSE TO PROSTAGLANDIN E2 UP	59	0.769816	2.23942	0	0	0
CHIANG LIVER CANCER SUBCLASS PROLIFERATION UP	91	0.806306	2.42085	0	0	0
CHICAS RB1 TARGETS GROWING	103	0.775338	2.32451	0	0	0
CROONQUIST IL6 DEPRIVATION DN	58	0.915825	2.69747	0	0	0
CROONQUIST NRAS SIGNALING DN	48	0.897096	2.53791	0	0	0
CROONQUIST NRAS VS STROMAL STIMULATION DN	53	0.781468	2.26579	0	0	0
DELPUECH FOXO3 TARGETS DN	20	0.864938	2.19116	0	0	0
DUTERTRE ESTRADIOL RESPONSE 24HR UP	173	0.801255	2.46292	0	0	0
FARMER BREAST CANCER CLUSTER 2	19	0.863829	2.1903	0	0	0
FERRANDO T ALL WITH MLL ENL FUSION DN	39	0.760941	2.1364	0	0	0
FERREIRA EWINGS SARCOMA UNSTABLE VS STABLE UP	72	0.725018	2.15538	0	0	0
FISCHER DREAM TARGETS	459	0.768666	2.45308	0	0	0
FISCHER G2 M CELL CYCLE	125	0.771603	2.36223	0	0	0
FLORIO NEOCORTEX BASAL RADIAL GLIA DN	71	0.92948	2.7519	0	0	0
FOURNIER ACINAR DEVELOPMENT LATE 2	167	0.711565	2.20887	0	0	0
FRASOR RESPONSE TO SERM OR FULVESTRANT DN	29	0.907033	2.45225	0	0	0
FUJII YBX1 TARGETS DN	103	0.787389	2.39007	0	0	0
FURUKAWA DUSP6 TARGETS PCI35 DN	35	0.873682	2.44311	0	0	0
GAVIN FOXP3 TARGETS CLUSTER P6	48	0.796998	2.31076	0	0	0
GOBERT OLIGODENDROCYTE DIFFERENTIATION UP	247	0.780519	2.45794	0	0	0
GOLDRATH ANTIGEN RESPONSE	153	0.722916	2.23034	0	0	0
GRAHAM CML DIVIDING VS NORMAL QUIESCENT UP	88	0.854215	2.57173	0	0	0
GRAHAM CML QUIESCENT VS NORMAL QUIESCENT UP	40	0.747871	2.11528	0	0	0
GRAHAM NORMAL QUIESCENT VS NORMAL DIVIDING DN	51	0.891837	2.56686	0	0	0
GREENBAUM E2A TARGETS UP	18	0.929235	2.37426	0	0	0
HALLMARK E2F TARGETS	125	0.854428	2.63643	0	0	0
HALLMARK G2M CHECKPOINT	119	0.774912	2.38418	0	0	0
HOFFMANN LARGE TO SMALL PRE BII LYMPHOCYTE UP	84	0.88152	2.62164	0	0	0
HORIUCHI WTAP TARGETS DN	172	0.732214	2.25564	0	0	0
ISHIDA E2F TARGETS	36	0.942754	2.6082	0	0	0
JOHANSSON GLIOMAGENESIS BY PDGFB UP	37	0.772156	2.16298	0	0	0
KAMMINGA EZH2 TARGETS	31	0.854175	2.34669	0	0	0
KANG DOXORUBICIN RESISTANCE UP	36	0.938153	2.58772	0	0	0
KAUFFMANN DNA REPLICATION GENES	72	0.726837	2.16849	0	0	0
KAUFFMANN MELANOMA RELAPSE UP	31	0.860817	2.36317	0	0	0
KEGG CELL CYCLE	69	0.729865	2.16927	0	0	0
KEGG DNA REPLICATION	22	0.856558	2.24359	0	0	0
KOBAYASHI EGFR SIGNALING 24HR DN	138	0.837386	2.57359	0	0	0
KONG E2F3 TARGETS	44	0.890931	2.53494	0	0	0
LE EGR2 TARGETS UP	56	0.861276	2.48578	0	0	0
LEE EARLY T LYMPHOCYTE UP	45	0.930809	2.67839	0	0	0
LEE LIVER CANCER SURVIVAL DN	99	0.693876	2.10486	0	0	0
LI WILMS TUMOR VS FETAL KIDNEY 1 DN	83	0.784253	2.34287	0	0	0
LINDGREN BLADDER CANCER CLUSTER 3 UP	170	0.758579	2.34104	0	0	0
LY AGING OLD DN	35	0.887834	2.47665	0	0	0
LY AGING PREMATURE DN	18	0.885055	2.24088	0	0	0
MARKEY RB1 ACUTE LOF UP	123	0.822369	2.51536	0	0	0
MARKEY RB1 CHRONIC LOF UP	44	0.745573	2.16222	0	0	0
MARSON BOUND BY E2F4 UNSTIMULATED	294	0.690198	2.18987	0	0	0
MISSIAGLIA REGULATED BY METHYLATION DN	72	0.840077	2.47438	0	0	0
MITSIADES RESPONSE TO APLIDIN DN	166	0.693749	2.15073	0	0	0
MOLENAAR TARGETS OF CCND1 AND CDK4 DN	22	0.866676	2.26064	0	0	0
MORI IMMATURE B LYMPHOCYTE DN	55	0.883384	2.54689	0	0	0
MORI LARGE PRE BII LYMPHOCYTE UP	56	0.849374	2.48231	0	0	0
MORI PRE BI LYMPHOCYTE UP	44	0.85374	2.46181	0	0	0
NAKAMURA CANCER MICROENVIRONMENT DN	28	0.81611	2.18989	0	0	0
NAKAYAMA SOFT TISSUE TUMORS PCA2 UP	34	0.891582	2.47464	0	0	0
ODONNELL TARGETS OF MYC AND TFRC DN	24	0.915298	2.4278	0	0	0
ODONNELL TFRC TARGETS DN	58	0.835426	2.43704	0	0	0
OLSSON E2F3 TARGETS DN	17	0.870462	2.18227	0	0	0
PETROVA ENDOTHELIUM LYMPHATIC VS BLOOD UP	56	0.720179	2.09697	0	0	0
PID ATR PATHWAY	21	0.838408	2.17317	0	0	0
PID AURORA B PATHWAY	17	0.912285	2.27983	0	0	0
PID FANCONI PATHWAY	23	0.794232	2.1246	0	0	0
PID FOXM1 PATHWAY	27	0.780077	2.09929	0	0	0
POOLA INVASIVE BREAST CANCER UP	70	0.781614	2.33207	0	0	0
PUJANA BRCA CENTERED NETWORK	85	0.782318	2.33833	0	0	0
PUJANA BRCA2 PCC NETWORK	238	0.725611	2.28497	0	0	0
PUJANA BREAST CANCER WITH BRCA1 MUTATED UP	39	0.852155	2.39169	0	0	0
PUJANA CHEK2 PCC NETWORK	428	0.661045	2.10417	0	0	0
PUJANA XPRSS INT NETWORK	110	0.775117	2.38516	0	0	0
REACTOME ACTIVATION OF ATR IN RESPONSE TO REPLICATION STRESS	21	0.835755	2.14162	0	0	0
REACTOME CELL CYCLE	282	0.69412	2.18481	0	0	0
REACTOME CELL CYCLE CHECKPOINTS	133	0.730023	2.22554	0	0	0
REACTOME CELL CYCLE MITOTIC	240	0.702616	2.20099	0	0	0
REACTOME DNA REPLICATION	63	0.722873	2.09576	0	0	0
REACTOME DNA STRAND ELONGATION	18	0.909137	2.28301	0	0	0
REACTOME G2 M CHECKPOINTS	70	0.719142	2.13505	0	0	0
REACTOME G2 M DNA DAMAGE CHECKPOINT	35	0.774912	2.13197	0	0	0
REACTOME HOMOLOGOUS DNA PAIRING AND STRAND EXCHANGE	22	0.814075	2.14444	0	0	0
REACTOME KINESINS	19	0.839957	2.15624	0	0	0
REACTOME M PHASE	165	0.680574	2.09563	0	0	0
REACTOME MITOTIC METAPHASE AND ANAPHASE	102	0.70804	2.15188	0	0	0
REACTOME MITOTIC PROMETAPHASE	94	0.717521	2.17911	0	0	0
REACTOME MITOTIC SPINDLE CHECKPOINT	56	0.742619	2.18559	0	0	0
REACTOME RESOLUTION OF SISTER CHROMATID COHESION	62	0.760769	2.23383	0	0	0
REACTOME RHO GTPASES ACTIVATE FORMINS	64	0.725274	2.13226	0	0	0
REICHERT MITOSIS LIN9 TARGETS	17	0.897657	2.22962	0	0	0
REN BOUND BY E2F	34	0.881523	2.45773	0	0	0
RHODES UNDIFFERENTIATED CANCER	42	0.912457	2.57596	0	0	0
ROSTY CERVICAL CANCER PROLIFERATION CLUSTER	81	0.914387	2.72609	0	0	0
RUIZ TNC TARGETS DN	79	0.801863	2.39381	0	0	0
SARRIO EPITHELIAL MESENCHYMAL TRANSITION UP	89	0.830343	2.50838	0	0	0
SCIAN CELL CYCLE TARGETS OF TP53 AND TP73 DN	15	0.932052	2.2802	0	0	0
SHEDDEN LUNG CANCER POOR SURVIVAL A6	233	0.721127	2.25694	0	0	0
SHEPARD BMYB MORPHOLINO DN	74	0.724326	2.16744	0	0	0
SHEPARD BMYB TARGETS	29	0.823179	2.23479	0	0	0
SHEPARD CRUSH AND BURN MUTANT DN	72	0.743888	2.20848	0	0	0
SONG TARGETS OF IE86 CMV PROTEIN	40	0.887825	2.49495	0	0	0
SOTIRIOU BREAST CANCER GRADE 1 VS 3 UP	90	0.88312	2.65413	0	0	0
STEIN ESRRA TARGETS RESPONSIVE TO ESTROGEN DN	25	0.801821	2.14337	0	0	0
SUNG METASTASIS STROMA DN	25	0.809696	2.16805	0	0	0
TANG SENESCENCE TP53 TARGETS DN	28	0.91297	2.4899	0	0	0
VANTVEER BREAST CANCER METASTASIS DN	74	0.723747	2.14329	0	0	0
VERNELL RETINOBLASTOMA PATHWAY UP	36	0.79225	2.1992	0	0	0
WHITEFORD PEDIATRIC CANCER MARKERS	67	0.885474	2.6234	0	0	0
WHITFIELD CELL CYCLE G2	84	0.717496	2.16931	0	0	0
WHITFIELD CELL CYCLE G2 M	110	0.733575	2.23407	0	0	0
WHITFIELD CELL CYCLE LITERATURE	26	0.932557	2.50168	0	0	0
WINNEPENNINCKX MELANOMA METASTASIS UP	83	0.835162	2.51355	0	0	0
WONG EMBRYONIC STEM CELL CORE	185	0.694533	2.1689	0	0	0
WU APOPTOSIS BY CDKN1A VIA TP53	34	0.921605	2.55328	0	0	0
YU MYC TARGETS UP	31	0.892894	2.47258	0	0	0
ZHAN MULTIPLE MYELOMA PR UP	27	0.957202	2.57945	0	0	0
ZHENG GLIOBLASTOMA PLASTICITY UP	86	0.786645	2.36003	0	0	0
ZHOU CELL CYCLE GENES IN IR RESPONSE 24HR	62	0.907242	2.68094	0	0	0
ZHOU CELL CYCLE GENES IN IR RESPONSE 6HR	45	0.908394	2.58398	0	0	0
BENPORATH CYCLING GENES	334	0.643067	2.04569	0	5.91e-06	0.001
BERENJENO TRANSFORMED BY RHOA UP	296	0.650886	2.06022	0	6.12e-06	0.001
BOYAULT LIVER CANCER SUBCLASS G23 UP	30	0.758219	2.06666	0	6.25e-06	0.001
BURTON ADIPOGENESIS PEAK AT 16HR	27	0.775308	2.082	0	6.59e-06	0.001
CAFFAREL RESPONSE TO THC DN	21	0.787297	2.04217	0	5.87e-06	0.001
CAIRO HEPATOBLASTOMA CLASSES UP	322	0.651492	2.06461	0	6.21e-06	0.001
FEVR CTNNB1 TARGETS DN	269	0.652595	2.05876	0	6.04e-06	0.001
HALLMARK DNA REPAIR	89	0.643906	1.9218	0	0.000272727	0.001
HALLMARK MITOTIC SPINDLE	106	0.60454	1.86045	0	0.000163636	0.001
HALLMARK MYC TARGETS V1	96	0.628515	1.91247	0	0.000204545	0.001
HALLMARK SPERMATOGENESIS	37	0.6579	1.81909	0	0.000136364	0.001
LINDGREN BLADDER CANCER CLUSTER 1 DN	170	0.672538	2.08678	0	6.69e-06	0.001
MANALO HYPOXIA DN	174	0.672976	2.08992	0	6.79e-06	0.001
NADERI BREAST CANCER PROGNOSIS UP	19	0.813344	2.09127	0	6.9e-06	0.001
PAL PRMT5 TARGETS UP	102	0.687869	2.07596	0	6.44e-06	0.001
PETROVA PROX1 TARGETS UP	16	0.841515	2.08674	0	6.64e-06	0.001
PID PLK1 PATHWAY	22	0.79598	2.06868	0	6.3e-06	0.001
REACTOME CHROMOSOME MAINTENANCE	26	0.769039	2.08732	0	6.74e-06	0.001
REACTOME CYCLIN A B1 B2 ASSOCIATED EVENTS DURING G2 M TRANSITION	15	0.854695	2.09061	0	6.85e-06	0.001
REACTOME G1 S SPECIFIC TRANSCRIPTION	17	0.80875	2.06074	0	6.17e-06	0.001
REACTOME INTERACTIONS OF REV WITH HOST CELLULAR PROTEINS	26	0.775361	2.07671	0	6.54e-06	0.001
REACTOME NUCLEAR ENVELOPE BREAKDOWN	33	0.745595	2.07457	0	6.39e-06	0.001
REACTOME S PHASE	90	0.682437	2.05452	0	5.95e-06	0.001
REACTOME SUMOYLATION OF DNA REPLICATION PROTEINS	32	0.763575	2.09449	0	6.96e-06	0.001
RHODES CANCER META SIGNATURE	39	0.73	2.05761	0	6e-06	0.001
TARTE PLASMA CELL VS PLASMABLAST DN	174	0.660714	2.07331	0	6.35e-06	0.001
VECCHI GASTRIC CANCER EARLY UP	216	0.656256	2.06009	0	6.08e-06	0.001
ZAMORA NOS2 TARGETS UP	28	0.758239	2.07671	0	6.49e-06	0.001
MUELLER PLURINET	169	0.650617	2.03971	0	1.17e-05	0.002
REACTOME HDR THROUGH HOMOLOGOUS RECOMBINATION HRR	33	0.732475	2.03352	0	1.15e-05	0.002
REACTOME NUCLEAR IMPORT OF REV PROTEIN	23	0.768518	2.03143	0	1.14e-05	0.002
REACTOME NUCLEAR PORE COMPLEX NPC DISASSEMBLY	25	0.766251	2.02609	0	1.12e-05	0.002
SENGUPTA NASOPHARYNGEAL CARCINOMA UP	128	0.671098	2.03736	0	1.16e-05	0.002
SU TESTIS	32	0.737162	2.02716	0	1.13e-05	0.002
WILCOX RESPONSE TO PROGESTERONE UP	76	0.679805	2.03286	0	1.14e-05	0.002
ABRAMSON INTERACT WITH AIRE	30	0.740611	2.01488	0	1.62e-05	0.003
BIOCARTA G2 PATHWAY	15	0.821406	2.01712	0	1.65e-05	0.003
HU GENOTOXIC DAMAGE 4HR	20	0.796984	2.01673	0	1.64e-05	0.003
REACTOME INTERACTIONS OF VPR WITH HOST CELLULAR PROTEINS	25	0.749048	2.0158	0	1.63e-05	0.003
REACTOME MITOTIC G1 G1 S PHASES	76	0.669912	2.01943	0	1.67e-05	0.003
REACTOME SUMOYLATION OF SUMOYLATION PROTEINS	22	0.763703	2.01402	0	1.61e-05	0.003
REACTOME TRANSPORT OF THE SLBP DEPENDANT MATURE MRNA	26	0.748059	2.01881	0	1.66e-05	0.003
REACTOME MITOTIC PROPHASE	46	0.699794	2.01126	0	2.12e-05	0.004
REACTOME REGULATION OF TP53 ACTIVITY THROUGH PHOSPHORYLATION	56	0.678735	2.0117	0	2.13e-05	0.004
MATTIOLI MGUS VS PCL	62	0.674127	1.9908	0	2.55e-05	0.005
MORI MATURE B LYMPHOCYTE DN	35	0.719407	2.00068	0	2.58e-05	0.005
REACTOME DEFECTIVE TPR MAY CONFER SUSCEPTIBILITY TOWARDS THYROID PAPILLARY CARCINOMA TPC	21	0.761498	2.00267	0	2.6e-05	0.005
REACTOME EXPORT OF VIRAL RIBONUCLEOPROTEINS FROM NUCLEUS	24	0.752009	1.99129	0	2.56e-05	0.005
REACTOME HDR THROUGH SINGLE STRAND ANNEALING SSA	23	0.759834	1.98848	0	2.52e-05	0.005
REACTOME REGULATION OF MITOTIC CELL CYCLE	47	0.693223	1.99068	0	2.53e-05	0.005
SLEBOS HEAD AND NECK CANCER WITH HPV UP	28	0.757281	2.00687	0	2.61e-05	0.005
ZHAN MULTIPLE MYELOMA SUBGROUPS	17	0.798948	2.00718	0	2.63e-05	0.005
BENPORATH ES 1	168	0.631301	1.96378	0	2.83e-05	0.006
REACTOME ACTIVATION OF THE PRE REPLICATIVE COMPLEX	16	0.816111	1.97997	0	2.94e-05	0.006
REACTOME APC CDC20 MEDIATED DEGRADATION OF NEK2A	16	0.790389	1.96856	0	2.86e-05	0.006
REACTOME DNA DOUBLE STRAND BREAK REPAIR	64	0.67166	1.9843	0	3.01e-05	0.006
REACTOME FACTORS INVOLVED IN MEGAKARYOCYTE DEVELOPMENT AND PLATELET PRODUCTION	53	0.687031	1.98064	0	2.97e-05	0.006
REACTOME HOMOLOGY DIRECTED REPAIR	51	0.680088	1.97753	0	2.91e-05	0.006
REACTOME PROCESSING OF DNA DOUBLE STRAND BREAK ENDS	37	0.713843	1.98335	0	2.99e-05	0.006
REACTOME RECOGNITION OF DNA DAMAGE BY PCNA CONTAINING REPLICATION COMPLEX	19	0.783181	1.98033	0	2.96e-05	0.006
REACTOME RESOLUTION OF ABASIC SITES AP SITES	21	0.76338	1.97467	0	2.87e-05	0.006
REACTOME TRANSCRIPTIONAL REGULATION BY SMALL RNAS	33	0.716568	1.9638	0	2.84e-05	0.006
REACTOME VIRAL MESSENGER RNA SYNTHESIS	31	0.723507	1.97864	0	2.92e-05	0.006
RHEIN ALL GLUCOCORTICOID THERAPY DN	188	0.637187	1.97674	0	2.89e-05	0.006
DANG MYC TARGETS UP	67	0.659605	1.95598	0	3.21e-05	0.007
EPPERT PROGENITOR	75	0.653549	1.95106	0	3.16e-05	0.007
FISCHER G1 S CELL CYCLE	81	0.655573	1.9511	0	3.18e-05	0.007
GEORGES CELL CYCLE MIR192 TARGETS	40	0.697311	1.96091	0	3.25e-05	0.007
NUYTTEN EZH2 TARGETS DN	469	0.614436	1.96106	0	3.26e-05	0.007
PID AURORA A PATHWAY	23	0.745496	1.95634	0	3.23e-05	0.007
REACTOME ACTIVATION OF APC C AND APC C:CDC20 MEDIATED DEGRADATION OF MITOTIC PROTEINS	43	0.680987	1.95104	0	3.15e-05	0.007
REACTOME EXTENSION OF TELOMERES	16	0.786665	1.94954	0	3.13e-05	0.007
REACTOME MITOTIC G2 G2 M PHASES	93	0.65292	1.96242	0	3.28e-05	0.007
WEST ADRENOCORTICAL TUMOR UP	170	0.628608	1.95481	0	3.2e-05	0.007
REACTOME APC C:CDC20 MEDIATED DEGRADATION OF CYCLIN B	15	0.805234	1.94629	0	4.45e-05	0.01
REACTOME G0 AND EARLY G1	17	0.770696	1.94455	0	5.32e-05	0.012
REACTOME RECRUITMENT OF NUMA TO MITOTIC CENTROSOMES	40	0.688217	1.94229	0	5.26e-05	0.012
REACTOME TRANSPORT OF MATURE MRNAS DERIVED FROM INTRONLESS TRANSCRIPTS	31	0.711725	1.94258	0	5.29e-05	0.012
CHIARADONNA NEOPLASTIC TRANSFORMATION KRAS UP	58	0.660481	1.93197	0	5.54e-05	0.013
CUI TCF21 TARGETS 2 UP	143	0.635235	1.94107	0	5.68e-05	0.013
KORKOLA TERATOMA	17	0.776832	1.93937	0	5.65e-05	0.013
REACTOME SUMOYLATION OF CHROMATIN ORGANIZATION PROTEINS	36	0.684107	1.93234	0	5.56e-05	0.013
VILLANUEVA LIVER CANCER KRT19 UP	71	0.656805	1.93601	0	5.59e-05	0.013
WANG RESPONSE TO GSK3 INHIBITOR SB216763 DN	165	0.626807	1.93759	0	5.62e-05	0.013
KEGG OOCYTE MEIOSIS	52	0.670886	1.92979	0	5.9e-05	0.014
SASAKI ADULT T CELL LEUKEMIA	94	0.634584	1.93081	0	5.93e-05	0.014
TOYOTA TARGETS OF MIR34B AND MIR34C	195	0.619251	1.92881	0	6.29e-05	0.015
GAL LEUKEMIC STEM CELL DN	58	0.660031	1.92626	0	6.62e-05	0.016
REACTOME THE ROLE OF GTSE1 IN G2 M PROGRESSION AFTER G2 CHECKPOINT	36	0.686146	1.9271	0	6.65e-05	0.016
RODRIGUES THYROID CARCINOMA POORLY DIFFERENTIATED UP	358	0.605374	1.92803	0	6.68e-05	0.016
REACTOME RHO GTPASE EFFECTORS	119	0.623447	1.9198	0	7.37e-05	0.018
REACTOME TRANSPORT OF MATURE TRANSCRIPT TO CYTOPLASM	55	0.661804	1.92257	0	7.41e-05	0.018
REACTOME AURKA ACTIVATION BY TPX2	34	0.689005	1.91856	0	7.75e-05	0.019
SESTO RESPONSE TO UV C7	44	0.674643	1.91856	0	7.71e-05	0.019
BOYAULT LIVER CANCER SUBCLASS G123 UP	30	0.701997	1.91432	0	8.04e-05	0.02
MORI EMU MYC LYMPHOMA BY ONSET TIME UP	64	0.647895	1.91571	0	8.08e-05	0.02
REACTOME METABOLISM OF NON CODING RNA	33	0.694528	1.91386	0	8.41e-05	0.021
REACTOME REGULATION OF PLK1 ACTIVITY AT G2 M TRANSITION	43	0.674446	1.91318	0	8.37e-05	0.021
REACTOME BASE EXCISION REPAIR	24	0.725701	1.91045	0	9.92e-05	0.024
MODY HIPPOCAMPUS PRENATAL	16	0.766965	1.90821	0	0.000102655	0.025
PID E2F PATHWAY	38	0.684737	1.90407	0	0.000110089	0.027
KOKKINAKIS METHIONINE DEPRIVATION 96HR DN	43	0.671234	1.90379	0	0.000113504	0.028
YAO TEMPORAL RESPONSE TO PROGESTERONE CLUSTER 15	15	0.786043	1.90372	0	0.000112995	0.028
KEGG PATHOGENIC ESCHERICHIA COLI INFECTION	24	0.726461	1.9028	0	0.000115859	0.029
REACTOME SUMOYLATION OF UBIQUITINYLATION PROTEINS	25	0.715556	1.90199	0	0.000115346	0.029
SERVITJA LIVER HNF1A TARGETS UP	63	0.648496	1.90286	0	0.000116376	0.029
JAEGER METASTASIS UP	20	0.747726	1.89559	0	0.000133291	0.034
REACTOME RECYCLING PATHWAY OF L1	17	0.752344	1.89601	0	0.000133879	0.034
REACTOME SUMOYLATION OF DNA DAMAGE RESPONSE AND REPAIR PROTEINS	46	0.653953	1.89504	0	0.000132709	0.034
VANTVEER BREAST CANCER POOR PROGNOSIS	24	0.716796	1.89124	0	0.000166227	0.042
CHICAS RB1 TARGETS LOW SERUM	42	0.661254	1.88897	0	0.000173018	0.044
REACTOME SUMOYLATION	100	0.623113	1.88855	0	0.000176021	0.045
BASSO B LYMPHOCYTE NETWORK	80	0.632562	1.88097	0	0.000207948	0.054
WHITFIELD CELL CYCLE S	72	0.641417	1.88159	0	0.000208841	0.054
WILLIAMS ESR1 TARGETS UP	16	0.75896	1.87505	0	0.000229264	0.06
REACTOME TELOMERE MAINTENANCE	19	0.742094	1.87457	0	0.000235646	0.062
PUJANA BREAST CANCER LIT INT NETWORK	66	0.637631	1.87255	0	0.000263987	0.07
REACTOME GENE SILENCING BY RNA	43	0.657968	1.87021	0	0.000292077	0.078
CAFFAREL RESPONSE TO THC 24HR 5 DN	33	0.682837	1.86856	0	0.000305413	0.081
REACTOME SWITCHING OF ORIGINS TO A POST REPLICATIVE STATE	48	0.655639	1.86687	0	0.000318588	0.084
CONCANNON APOPTOSIS BY EPOXOMICIN DN	75	0.632377	1.86508	0	0.000338848	0.089
REACTOME HOST INTERACTIONS WITH INFLUENZA FACTORS	28	0.690224	1.86292	0	0.000351804	0.092
PATIL LIVER CANCER	351	0.584296	1.86028	0	0.000361063	0.094
REACTOME INFLUENZA INFECTION	53	0.64391	1.85978	0	0.000363134	0.095
REACTOME GLOBAL GENOME NUCLEOTIDE EXCISION REPAIR GG NER	48	0.642027	1.8592	0	0.00036877	0.097
NAKAMURA TUMOR ZONE PERIPHERAL VS CENTRAL UP	127	0.606201	1.85676	0	0.00037479	0.1
REACTOME DNA DAMAGE BYPASS	29	0.675749	1.85716	0	0.000377837	0.1
STEIN ESR1 TARGETS	53	0.647002	1.85712	0	0.000376307	0.1
REACTOME DNA REPLICATION PRE INITIATION	39	0.661199	1.8538	0	0.000385684	0.102
REACTOME NUCLEOTIDE EXCISION REPAIR	62	0.633516	1.85406	0	0.000387233	0.102
REACTOME PROCESSING OF CAPPED INTRON CONTAINING PRE MRNA	152	0.599954	1.853	0	0.000387618	0.103
REACTOME SIGNALING BY RHO GTPASES	156	0.600671	1.85152	0	0.00039641	0.105
HESS TARGETS OF HOXA9 AND MEIS1 UP	40	0.649069	1.8498	0	0.000408575	0.109
REACTOME TERMINATION OF TRANSLESION DNA SYNTHESIS	20	0.721152	1.8492	0	0.000413801	0.11
KAUFFMANN DNA REPAIR GENES	109	0.607138	1.84638	0	0.000439485	0.117
CHICAS RB1 TARGETS SENESCENT	241	0.588701	1.84502	0	0.000444555	0.119
REACTOME INTERCONVERSION OF NUCLEOTIDE DI AND TRIPHOSPHATES	19	0.722193	1.83937	0	0.000496886	0.133
GROSS HYPOXIA VIA ELK3 UP	107	0.603652	1.8372	0	0.000521876	0.141
REACTOME CENTROSOME MATURATION	35	0.662471	1.8361	0	0.000536666	0.146
REACTOME ASSEMBLY OF THE PRE REPLICATIVE COMPLEX	35	0.65619	1.83549	0	0.000537948	0.147
BHATI G2M ARREST BY 2METHOXYESTRADIOL UP	54	0.640121	1.83415	0	0.000545877	0.15
REACTOME COPI DEPENDENT GOLGI TO ER RETROGRADE TRAFFIC	37	0.649129	1.82964	0	0.000603429	0.164
REACTOME RNA POLYMERASE II TRANSCRIPTION TERMINATION	41	0.635124	1.82845	0	0.000615325	0.166
REACTOME TP53 REGULATES TRANSCRIPTION OF CELL CYCLE GENES	29	0.67042	1.8285	0	0.000617665	0.166
DAIRKEE CANCER PRONE RESPONSE BPA E2	45	0.642298	1.82812	0	0.000619561	0.167
REACTOME DUAL INCISION IN GG NER	26	0.691896	1.82716	0	0.000627931	0.169
REACTOME REGULATION OF TP53 ACTIVITY	89	0.605696	1.82738	0	0.000630291	0.169
TIEN INTESTINE PROBIOTICS 24HR UP	359	0.57615	1.82523	0	0.000632081	0.17
REACTOME APC C:CDH1 MEDIATED DEGRADATION OF CDC20 AND OTHER APC C:CDH1 TARGETED PROTEINS IN LATE MITOSIS EARLY G1	38	0.654676	1.82401	0	0.000645929	0.174
GARCIA TARGETS OF FLI1 AND DAX1 DN	68	0.618632	1.82005	0	0.000678974	0.18
REACTOME TRNA PROCESSING IN THE NUCLEUS	37	0.645338	1.81748	0	0.000702069	0.186
REACTOME DUAL INCISION IN TC NER	40	0.642952	1.81045	0	0.000782426	0.203
CHOW RASSF1 TARGETS UP	19	0.709744	1.81022	0	0.000782728	0.204
PARK HSC AND MULTIPOTENT PROGENITORS	21	0.689918	1.80555	0	0.000846544	0.222
REACTOME DNA REPAIR	143	0.591032	1.80557	0	0.000849634	0.222
KEGG NUCLEOTIDE EXCISION REPAIR	25	0.682063	1.80144	0	0.000890683	0.231
WANG CISPLATIN RESPONSE AND XPC UP	88	0.600641	1.80041	0	0.000893729	0.232
REACTOME MRNA SPLICING MINOR PATHWAY	31	0.666892	1.8001	0	0.000893621	0.233
REACTOME TRANSLESION SYNTHESIS BY Y FAMILY DNA POLYMERASES BYPASSES LESIONS ON DNA TEMPLATE	23	0.685611	1.7956	0	0.000999478	0.26
PEART HDAC PROLIFERATION CLUSTER DN	41	0.63997	1.79373	0.0010142	0.00106713	0.28
RAMASWAMY METASTASIS UP	36	0.633249	1.79032	0	0.00114989	0.297
YANG BCL3 TARGETS UP	122	0.584016	1.78925	0	0.00117664	0.304
HALLMARK MTORC1 SIGNALING	139	0.468156	1.4459	0	0.0434826	0.311
REACTOME MRNA SPLICING	117	0.584679	1.78522	0	0.00124617	0.321
JOHNSTONE PARVB TARGETS 3 DN	479	0.55722	1.78484	0	0.00124793	0.323
REACTOME HOST INTERACTIONS OF HIV FACTORS	66	0.60746	1.78443	0	0.00124962	0.325
PYEON HPV POSITIVE TUMORS UP	36	0.643089	1.78316	0	0.0012756	0.331
KEGG BASE EXCISION REPAIR	16	0.721993	1.78296	0	0.00127418	0.332
REACTOME SUMOYLATION OF RNA BINDING PROTEINS	32	0.642571	1.78235	0	0.00129087	0.337
RIZ ERYTHROID DIFFERENTIATION	42	0.622239	1.78178	0	0.00129542	0.338
BOYAULT LIVER CANCER SUBCLASS G3 UP	112	0.58204	1.78145	0	0.00129995	0.339
CASORELLI ACUTE PROMYELOCYTIC LEUKEMIA DN	355	0.56123	1.77705	0	0.00141188	0.36
MALONEY RESPONSE TO 17AAG DN	42	0.62275	1.77445	0	0.00149929	0.383
REACTOME RMTS METHYLATE HISTONE ARGININES	19	0.679668	1.77398	0	0.00150305	0.385
REACTOME ANCHORING OF THE BASAL BODY TO THE PLASMA MEMBRANE	38	0.634584	1.77284	0	0.00152747	0.391
LIN APC TARGETS	33	0.63838	1.76943	0	0.00160474	0.414
OUELLET OVARIAN CANCER INVASIVE VS LMP UP	65	0.603038	1.76483	0	0.00171961	0.435
AIYAR COBRA1 TARGETS DN	17	0.697088	1.76435	0	0.00172263	0.438
MOREAUX B LYMPHOCYTE MATURATION BY TACI DN	48	0.614419	1.76435	0	0.00172843	0.438
REACTOME DNA DAMAGE RECOGNITION IN GG NER	23	0.671644	1.76315	0.00104603	0.00174877	0.446
SMID BREAST CANCER BASAL UP	180	0.57329	1.76182	0	0.00177766	0.449
KEGG SPLICEOSOME	78	0.585377	1.75702	0	0.00189004	0.47
REACTOME ORC1 REMOVAL FROM CHROMATIN	38	0.626558	1.75603	0	0.00191827	0.476
REACTOME METABOLISM OF NUCLEOTIDES	45	0.606728	1.74799	0	0.0021729	0.518
PID MYC ACTIV PATHWAY	45	0.616435	1.74749	0	0.00218005	0.521
MORI SMALL PRE BII LYMPHOCYTE DN	42	0.61834	1.74602	0	0.00223269	0.532
REACTOME HIV LIFE CYCLE	92	0.579125	1.74568	0	0.00223958	0.535
REACTOME TRANSCRIPTION COUPLED NUCLEOTIDE EXCISION REPAIR TC NER	47	0.60672	1.74553	0	0.00223794	0.536
SMIRNOV RESPONSE TO IR 6HR DN	48	0.61003	1.74352	0.0010101	0.00234065	0.559
RIGGI EWING SARCOMA PROGENITOR DN	47	0.608458	1.74288	0	0.00237521	0.564
KOKKINAKIS METHIONINE DEPRIVATION 48HR DN	35	0.627458	1.73663	0	0.00265613	0.606
REACTOME REGULATION OF HSF1 MEDIATED HEAT SHOCK RESPONSE	51	0.603099	1.73388	0.00100402	0.00276492	0.624
REACTOME REPRODUCTION	23	0.655558	1.73251	0.00104603	0.00280618	0.629
REACTOME SLC TRANSPORTER DISORDERS	37	0.620591	1.7293	0	0.00292472	0.645
MARIADASON RESPONSE TO BUTYRATE SULINDAC 6	27	0.648396	1.72447	0	0.00316702	0.675
PEART HDAC PROLIFERATION CLUSTER UP	36	0.619644	1.72281	0	0.00323692	0.684
KEGG PROGESTERONE MEDIATED OOCYTE MATURATION	41	0.611069	1.72192	0	0.00326514	0.688
KRASNOSELSKAYA ILF3 TARGETS DN	17	0.695555	1.72021	0	0.00334251	0.7
REACTOME GLUCOSE METABOLISM	47	0.601623	1.71942	0	0.00335386	0.701
ZHANG BREAST CANCER PROGENITORS UP	217	0.551622	1.71884	0	0.0033896	0.707
SCIBETTA KDM5B TARGETS DN	41	0.606101	1.71229	0	0.00387604	0.757
NADLER HYPERGLYCEMIA AT OBESITY	25	0.641457	1.70897	0.00104932	0.00409107	0.777
POMEROY MEDULLOBLASTOMA PROGNOSIS DN	17	0.679307	1.70893	0.00324675	0.00407836	0.777
REACTOME FANCONI ANEMIA PATHWAY	15	0.701786	1.70844	0.00326797	0.00410071	0.78
PYEON CANCER HEAD AND NECK VS CERVICAL UP	99	0.560765	1.70338	0	0.00447666	0.807
REACTOME FGFR2 ALTERNATIVE SPLICING	16	0.691248	1.7018	0.00331858	0.00456182	0.813
YAMAZAKI TCEB3 TARGETS DN	93	0.56373	1.6976	0	0.00485952	0.829
JIANG VHL TARGETS	49	0.585799	1.69487	0	0.00508101	0.845
VANTVEER BREAST CANCER ESR1 DN	111	0.558862	1.69454	0	0.00509465	0.846
HOLLMANN APOPTOSIS VIA CD40 UP	91	0.561428	1.69434	0	0.005095	0.848
REACTOME TRNA PROCESSING	61	0.574759	1.69372	0	0.00512953	0.851
CHIANG LIVER CANCER SUBCLASS UNANNOTATED DN	102	0.559769	1.69362	0	0.0051193	0.852
REACTOME CDK MEDIATED PHOSPHORYLATION AND REMOVAL OF CDC6	36	0.611602	1.69316	0.0020555	0.00515352	0.856
HERNANDEZ MITOTIC ARREST BY DOCETAXEL 1 DN	17	0.68088	1.69208	0	0.00521101	0.858
KEGG PYRIMIDINE METABOLISM	51	0.586143	1.68599	0	0.0057414	0.888
RIZ ERYTHROID DIFFERENTIATION CCNE1	22	0.650081	1.67962	0	0.00638008	0.918
GARGALOVIC RESPONSE TO OXIDIZED PHOSPHOLIPIDS TURQUOISE DN	25	0.627561	1.6787	0.0010352	0.00644381	0.919
MMS MOUSE LYMPH HIGH 4HRS UP	25	0.626114	1.67673	0.00104932	0.00666185	0.927
FAELT B CLL WITH VH3 21 UP	27	0.6181	1.676	0	0.00670638	0.928
REACTOME MEIOSIS	21	0.644601	1.6718	0.0010627	0.00716034	0.938
HUMMEL BURKITTS LYMPHOMA UP	19	0.657864	1.66536	0.00326442	0.00791829	0.952
KEGG LYSINE DEGRADATION	21	0.64023	1.66404	0.00641711	0.00806569	0.954
REACTOME CELLULAR RESPONSE TO HEAT STRESS	59	0.568546	1.66349	0	0.00812344	0.956
REACTOME TP53 REGULATES TRANSCRIPTION OF DNA REPAIR GENES	41	0.591734	1.66152	0	0.00831	0.963
KIM WT1 TARGETS DN	250	0.528008	1.65929	0	0.00855143	0.969
MCBRYAN PUBERTAL BREAST 6 7WK DN	31	0.604348	1.65934	0	0.00856871	0.969
KEGG GAP JUNCTION	26	0.617616	1.65361	0.00103734	0.00931798	0.973
LEE BMP2 TARGETS DN	468	0.517382	1.65365	0	0.0093399	0.973
SHIPP DLBCL VS FOLLICULAR LYMPHOMA UP	26	0.618961	1.65312	0.0030896	0.00936609	0.975
KEGG GLUTATHIONE METABOLISM	24	0.613468	1.65176	0.0041841	0.00953588	0.977
REACTOME SIGNALING BY FGFR2	30	0.600805	1.64604	0.0040858	0.0103574	0.985
REACTOME ACTIVATION OF HOX GENES DURING DIFFERENTIATION	39	0.584631	1.64282	0	0.0108279	0.987
REACTOME HIV INFECTION	125	0.53622	1.64209	0	0.0108502	0.988
SCHLOSSER MYC AND SERUM RESPONSE SYNERGY	23	0.634081	1.64265	0.00528541	0.0108193	0.988
BIOCARTA VDR PATHWAY	21	0.625775	1.63915	0.00316456	0.01132	0.989
BOHN PRIMARY IMMUNODEFICIENCY SYNDROM UP	16	0.676343	1.63912	0.0021645	0.011298	0.989
PID RHOA REG PATHWAY	17	0.643389	1.63335	0.00326442	0.0122295	0.989
SANA RESPONSE TO IFNG DN	33	0.596897	1.63698	0	0.0116386	0.989
SCHLOSSER MYC TARGETS REPRESSED BY SERUM	85	0.54964	1.64103	0	0.011006	0.989
DIRMEIER LMP1 RESPONSE LATE UP	27	0.604175	1.62961	0.00414508	0.0128535	0.993
YIH RESPONSE TO ARSENITE C3	17	0.655633	1.62899	0.00873363	0.0129312	0.993
PID ILK PATHWAY	21	0.630818	1.62554	0.00320171	0.0135288	0.996
REACTOME GLYCOLYSIS	37	0.584462	1.62686	0.00102041	0.0133114	0.996
APPIERTO RESPONSE TO FENRETINIDE DN	25	0.611838	1.61409	0.00834202	0.0155852	0.997
CUI GLUCOSE DEPRIVATION	37	0.586107	1.6179	0.0020429	0.0148848	0.997
GRADE COLON AND RECTAL CANCER UP	157	0.526292	1.62205	0	0.0141052	0.997
REACTOME GOLGI TO ER RETROGRADE TRANSPORT	55	0.555648	1.61566	0.00100806	0.0153091	0.997
REACTOME METABOLISM OF RNA	352	0.512532	1.62316	0	0.0139866	0.997
REACTOME TRANSCRIPTIONAL REGULATION BY TP53	204	0.518479	1.62283	0	0.0140246	0.997
ZHANG RESPONSE TO CANTHARIDIN DN	35	0.588364	1.62176	0	0.0141331	0.997
BROWNE HCMV INFECTION 48HR UP	84	0.537075	1.61393	0	0.0155665	0.998
CAIRO PML TARGETS BOUND BY MYC UP	15	0.67058	1.61343	0.00542299	0.0156065	0.998
REACTOME SENESCENCE ASSOCIATED SECRETORY PHENOTYPE SASP	25	0.597696	1.61107	0.00518672	0.0160583	0.999
UDAYAKUMAR MED1 TARGETS UP	84	0.541975	1.61169	0	0.0159708	0.999
ANDERSEN CHOLANGIOCARCINOMA CLASS2	52	0.547471	1.57349	0	0.0254933	1
BENPORATH ES CORE NINE CORRELATED	50	0.549307	1.57817	0.00100806	0.024363	1
BENPORATH MYC TARGETS WITH EBOX	102	0.506968	1.54237	0	0.0357647	1
BORCZUK MALIGNANT MESOTHELIOMA UP	175	0.513952	1.60006	0	0.0185694	1
BROWNE HCMV INFECTION 12HR DN	37	0.55011	1.53746	0.00914634	0.0377931	1
BROWNE HCMV INFECTION 2HR DN	17	0.636211	1.58494	0.0053135	0.0223132	1
CHAUHAN RESPONSE TO METHOXYESTRADIOL UP	26	0.592542	1.57059	0.00209424	0.0260966	1
CHIARADONNA NEOPLASTIC TRANSFORMATION KRAS CDC25 UP	18	0.624231	1.57954	0.00961539	0.0239446	1
CHICAS RB1 TARGETS CONFLUENT	183	0.487152	1.51207	0	0.0478241	1
COLINA TARGETS OF 4EBP1 AND 4EBP2	165	0.488536	1.51155	0	0.0480044	1
DANG REGULATED BY MYC UP	41	0.540844	1.51072	0.00607903	0.0482796	1
DITTMER PTHLH TARGETS DN	39	0.535219	1.51628	0.00510204	0.0463111	1
DITTMER PTHLH TARGETS UP	60	0.52163	1.52396	0.0020202	0.0429424	1
DURCHDEWALD SKIN CARCINOGENESIS UP	27	0.57187	1.55088	0.00942408	0.0326678	1
ELVIDGE HYPOXIA BY DMOG DN	33	0.574898	1.59647	0.00308008	0.0193125	1
GENTILE UV RESPONSE CLUSTER D4	31	0.568448	1.55914	0.00410678	0.0299517	1
GNATENKO PLATELET SIGNATURE	22	0.60236	1.56834	0.00843882	0.0268701	1
HAHTOLA SEZARY SYNDROM UP	44	0.533037	1.51612	0.00302725	0.0462911	1
KEGG P53 SIGNALING PATHWAY	35	0.5519	1.54619	0.00914634	0.0344236	1
KEGG RNA DEGRADATION	34	0.561072	1.55555	0.00512821	0.0311556	1
KEGG VASCULAR SMOOTH MUSCLE CONTRACTION	32	0.568406	1.56197	0.0040858	0.0289495	1
LASTOWSKA NEUROBLASTOMA COPY NUMBER UP	94	0.525304	1.57637	0	0.0247715	1
LEE LIVER CANCER MYC UP	18	0.624281	1.57793	0.00541126	0.0243673	1
MARTENS TRETINOIN RESPONSE DN	335	0.501956	1.59072	0	0.0206581	1
MAYBURD RESPONSE TO L663536 DN	31	0.56513	1.52586	0.00619195	0.0423059	1
MOHANKUMAR HOXA1 TARGETS UP	232	0.498511	1.55687	0	0.0306998	1
OUELLET CULTURED OVARIAN CANCER INVASIVE VS LMP UP	43	0.539075	1.52463	0.00506586	0.042661	1
PASQUALUCCI LYMPHOMA BY GC STAGE DN	65	0.536853	1.57598	0	0.0248408	1
PID TELOMERASE PATHWAY	40	0.547913	1.53902	0.0040568	0.0371764	1
REACTOME ABORTIVE ELONGATION OF HIV 1 TRANSCRIPT IN THE ABSENCE OF TAT	15	0.64399	1.57484	0.00981461	0.025108	1
REACTOME COPI INDEPENDENT GOLGI TO ER RETROGRADE TRAFFIC	24	0.577719	1.5259	0.00734523	0.0424685	1
REACTOME CYCLIN A:CDK2 ASSOCIATED EVENTS AT S PHASE ENTRY	44	0.529929	1.5227	0.00608519	0.0434169	1
REACTOME DEADENYLATION DEPENDENT MRNA DECAY	37	0.545891	1.52034	0.00513347	0.0444961	1
REACTOME DISORDERS OF TRANSMEMBRANE TRANSPORTERS	68	0.544072	1.60812	0	0.0166951	1
REACTOME DNA DOUBLE STRAND BREAK RESPONSE	21	0.594248	1.55405	0.00948367	0.0316894	1
REACTOME EPIGENETIC REGULATION OF GENE EXPRESSION	56	0.529235	1.5472	0.00302725	0.0341485	1
REACTOME FORMATION OF HIV ELONGATION COMPLEX IN THE ABSENCE OF HIV TAT	30	0.556549	1.51542	0.00926879	0.0465549	1
REACTOME G1 S DNA DAMAGE CHECKPOINTS	33	0.558315	1.52895	0.0093361	0.0412016	1
REACTOME HIV ELONGATION ARREST AND RECOVERY	22	0.608449	1.58012	0.00318471	0.023832	1
REACTOME HSP90 CHAPERONE CYCLE FOR STEROID HORMONE RECEPTORS SHR	28	0.583221	1.57204	0.00927835	0.0257046	1
REACTOME INFECTIOUS DISEASE	161	0.499538	1.53471	0	0.0389061	1
REACTOME MHC CLASS II ANTIGEN PRESENTATION	47	0.553793	1.60909	0	0.0164752	1
REACTOME PKMTS METHYLATE HISTONE LYSINES	24	0.575567	1.51506	0.00739176	0.0466655	1
REACTOME PROCESSING OF CAPPED INTRONLESS PRE MRNA	18	0.628097	1.59565	0.00658617	0.0194516	1
REACTOME PROTEIN FOLDING	39	0.54264	1.52164	0.00306122	0.0438688	1
REACTOME SCF SKP2 MEDIATED DEGRADATION OF P27 P21	29	0.566153	1.529	0.00516529	0.0414695	1
REACTOME SIGNALING BY FGFR	34	0.566839	1.56795	0.004111	0.0269239	1
REACTOME TRANSCRIPTIONAL REGULATION BY THE AP 2 TFAP2 FAMILY OF TRANSCRIPTION FACTORS	18	0.628556	1.58687	0.00868621	0.0218547	1
REACTOME UCH PROTEINASES	40	0.545396	1.52712	0.00407747	0.0419319	1
RICKMAN TUMOR DIFFERENTIATED WELL VS POORLY UP	101	0.526135	1.59636	0	0.0193029	1
RODRIGUES THYROID CARCINOMA ANAPLASTIC UP	400	0.486731	1.54057	0	0.0365361	1
SANSOM APC TARGETS UP	59	0.543584	1.60075	0	0.0184996	1
SCHLOSSER MYC TARGETS AND SERUM RESPONSE DN	34	0.559978	1.54691	0.00814664	0.0341852	1
SESTO RESPONSE TO UV C6	22	0.609075	1.6042	0.00524659	0.0176735	1
SHEN SMARCA2 TARGETS DN	32	0.577233	1.6002	0.00307692	0.0185909	1
SHETH LIVER CANCER VS TXNIP LOSS PAM3	34	0.553183	1.53599	0.00720165	0.0383929	1
SWEET KRAS TARGETS DN	22	0.583405	1.51495	0.00846561	0.0466122	1
TURASHVILI BREAST DUCTAL CARCINOMA VS LOBULAR NORMAL UP	34	0.54825	1.51237	0.00920245	0.0477402	1
VANHARANTA UTERINE FIBROID WITH 7Q DELETION UP	40	0.560276	1.57322	0.0010142	0.0255143	1
WANG TUMOR INVASIVENESS UP	179	0.491624	1.52798	0	0.0416097	1
WEI MYCN TARGETS WITH E BOX	446	0.485958	1.55179	0	0.0324159	1
WELCSH BRCA1 TARGETS DN	96	0.509626	1.54257	0	0.0357464	1
WHITFIELD CELL CYCLE G1 S	59	0.534199	1.56739	0.00100301	0.0270483	1
YAO TEMPORAL RESPONSE TO PROGESTERONE CLUSTER 12	35	0.576545	1.59648	0.00204708	0.0193632	1
YAO TEMPORAL RESPONSE TO PROGESTERONE CLUSTER 14	69	0.523759	1.55154	0	0.0324425	1
