# Supplementary material for: Unveiling functional heterogeneity in breast cancer multicellular tumor spheroids through single-cell RNA-seq
Source: Sci Rep. 2020 Jul 29;10:12728. doi: 10.1038/s41598-020-69026-7 (PMC7391783; doi:10.1038/s41598-020-69026-7)
Supplement: Supplementary file 8 — Supplementary Table 7. [file 41598_2020_69026_MOESM8_ESM.xlsx]

## Sheet: Sheet1
##### Description of the collections and their enriched pathways for Cluster C, FDR<0.05 p-value<0.01
SCF-SKP2 Complex	Protein Ubiquitination	RNA Processing	Transcript elongation	DNA strand processing	p53 signaling activation	Metabolism of triphosphates, pyrimides and nucleotides	Cell cycle phases	Golgi apparatus activation	Glucose metabolism	Myc signaling
KEGG_CELL_CYCLE	REACTOME_CELLULAR_RESPONSE_TO_HEAT_STRESS	KEGG_RNA_DEGRADATION	REACTOME_SIGNALING_BY_FGFR	BASAKI_YBX1_TARGETS_UP	REACTOME_TP53_REGULATES_TRANSCRIPTION_OF_CELL_CYCLE_GENES	KEGG_PYRIMIDINE_METABOLISM	BENPORATH_CYCLING_GENES	REACTOME COPI DEPENDENT GOLGI TO ER RETROGRADE TRAFFIC	REACTOME GLUCOSE METABOLISM	BENPORATH MYC TARGETS WITH EBOX
KEGG_OOCYTE_MEIOSIS	REACTOME_DEFECTIVE_TPR_MAY_CONFER_SUSCEPTIBILITY_TOWARDS_THYROID_PAPILLARY_CARCINOMA_TPC	KEGG_SPLICEOSOME	REACTOME_HIV_ELONGATION_ARREST_AND_RECOVERY	BERENJENO_TRANSFORMED_BY_RHOA_UP	REACTOME_TRANSCRIPTIONAL_REGULATION_BY_TP53	REACTOME_INTERCONVERSION_OF_NUCLEOTIDE_DI_AND_TRIPHOSPHATES	FISCHER G1 S CELL CYCLE	REACTOME GOLGI TO ER RETROGRADE TRANSPORT	CUI GLUCOSE DEPRIVATION	CAIRO PML TARGETS BOUND BY MYC UP
KEGG_PROGESTERONE_MEDIATED_OOCYTE_MATURATION	REACTOME_DISORDERS_OF_TRANSMEMBRANE_TRANSPORTERS	REACTOME_DEADENYLATION_DEPENDENT_MRNA_DECAY	REACTOME_FORMATION_OF_HIV_ELONGATION_COMPLEX_IN_THE_ABSENCE_OF_HIV_TAT	BLUM_RESPONSE_TO_SALIRASIB_DN	BIOCARTA_G2_PATHWAY	REACTOME_METABOLISM_OF_NUCLEOTIDES	FISCHER_G2_M_CELL_CYCLE	REACTOME COPI INDEPENDENT GOLGI TO ER RETROGRADE TRAFFIC	REACTOME GLYCOLYSIS	DANG MYC TARGETS UP
LEE_BMP2_TARGETS_DN	REACTOME_EXPORT_OF_VIRAL_RIBONUCLEOPROTEINS_FROM_NUCLEUS	REACTOME_METABOLISM_OF_RNA	HALLMARK_DNA_REPAIR	BURTON_ADIPOGENESIS_3	KEGG_P53_SIGNALING_PATHWAY		FURUKAWA_DUSP6_TARGETS_PCI35_DN		KEGG GLUTATHIONE METABOLISM	DANG REGULATED BY MYC UP
PID_E2F_PATHWAY	REACTOME_GENE_SILENCING_BY_RNA	REACTOME_MRNA_SPLICING	REACTOME_FGFR2_ALTERNATIVE_SPLICING	BURTON_ADIPOGENESIS_PEAK_AT_24HR	PUJANA_BREAST_CANCER_LIT_INT_NETWORK		GEORGES CELL CYCLE MIR192 TARGETS			HALLMARK MYC TARGETS V1
PID_PLK1_PATHWAY	REACTOME_GLUCOSE_METABOLISM	REACTOME_MRNA_SPLICING_MINOR_PATHWAY	REACTOME_TP53_REGULATES_TRANSCRIPTION_OF_DNA_REPAIR_GENES	CAIRO_HEPATOBLASTOMA_CLASSES_UP			KEGG CELL CYCLE			LEE LIVER CANCER MYC UP
PID_RHOA_REG_PATHWAY	REACTOME_GLYCOLYSIS	REACTOME_PROCESSING_OF_CAPPED_INTRONLESS_PRE_MRNA	REACTOME_SIGNALING_BY_FGFR2	CASORELLI_ACUTE_PROMYELOCYTIC_LEUKEMIA_DN			REACTOME APC C:CDH1 MEDIATED DEGRADATION OF CDC20 AND OTHER APC C:CDH1 TARGETED PROTEINS IN LATE MITOSIS EARLY G1			MORI EMU MYC LYMPHOMA BY ONSET TIME UP
REACTOME_ACTIVATION_OF_APC_C_AND_APC_C:CDC20_MEDIATED_DEGRADATION_OF_MITOTIC_PROTEINS	REACTOME_HIV_INFECTION	REACTOME_PROCESSING_OF_CAPPED_INTRON_CONTAINING_PRE_MRNA	REACTOME_ABORTIVE_ELONGATION_OF_HIV_1_TRANSCRIPT_IN_THE_ABSENCE_OF_TAT	CHIANG_LIVER_CANCER_SUBCLASS_PROLIFERATION_UP			REACTOME CELL CYCLE			ODONNELL TARGETS OF MYC AND TFRC DN
REACTOME_ACTIVATION_OF_ATR_IN_RESPONSE_TO_REPLICATION_STRESS	REACTOME_HIV_LIFE_CYCLE	REACTOME_RNA_POLYMERASE_II_TRANSCRIPTION_TERMINATION	REACTOME_ACTIVATION_OF_HOX_GENES_DURING_DIFFERENTIATION	CHICAS_RB1_TARGETS_SENESCENT			REACTOME CELL CYCLE CHECKPOINTS			PID MYC ACTIV PATHWAY
REACTOME_ACTIVATION_OF_THE_PRE_REPLICATIVE_COMPLEX	REACTOME_HOST_INTERACTIONS_OF_HIV_FACTORS			CROONQUIST_IL6_DEPRIVATION_DN			REACTOME CELL CYCLE MITOTIC			SCHLOSSER MYC AND SERUM RESPONSE SYNERGY
REACTOME_ANCHORING_OF_THE_BASAL_BODY_TO_THE_PLASMA_MEMBRANE	REACTOME_HOST_INTERACTIONS_WITH_INFLUENZA_FACTORS			CROONQUIST_NRAS_SIGNALING_DN			REACTOME CYCLIN A:CDK2 ASSOCIATED EVENTS AT S PHASE ENTRY			SCHLOSSER MYC TARGETS AND SERUM RESPONSE DN
REACTOME_APC_C:CDC20_MEDIATED_DEGRADATION_OF_CYCLIN_B	REACTOME_INFECTIOUS_DISEASE			CROONQUIST_NRAS_VS_STROMAL_STIMULATION_DN			REACTOME EXTENSION OF TELOMERES			SCHLOSSER MYC TARGETS REPRESSED BY SERUM
REACTOME_APC_C:CDH1_MEDIATED_DEGRADATION_OF_CDC20_AND_OTHER_APC_C:CDH1_TARGETED_PROTEINS_IN_LATE_MITOSIS_EARLY_G1	REACTOME_INFLUENZA_INFECTION			DUTERTRE_ESTRADIOL_RESPONSE_24HR_UP			REACTOME G0 AND EARLY G1			WEI MYCN TARGETS WITH E BOX
REACTOME_APC_CDC20_MEDIATED_DEGRADATION_OF_NEK2A	REACTOME_INTERACTIONS_OF_REV_WITH_HOST_CELLULAR_PROTEINS			FARMER_BREAST_CANCER_CLUSTER_2			REACTOME G1 S DNA DAMAGE CHECKPOINTS			YU MYC TARGETS UP
REACTOME_ASSEMBLY_OF_THE_PRE_REPLICATIVE_COMPLEX	REACTOME_INTERACTIONS_OF_VPR_WITH_HOST_CELLULAR_PROTEINS			FEVR_CTNNB1_TARGETS_DN			REACTOME G1 S SPECIFIC TRANSCRIPTION
REACTOME_AURKA_ACTIVATION_BY_TPX2	REACTOME_METABOLISM_OF_NON_CODING_RNA			FISCHER_DREAM_TARGETS			REACTOME M PHASE
REACTOME_CDK_MEDIATED_PHOSPHORYLATION_AND_REMOVAL_OF_CDC6	REACTOME_MITOTIC_PROPHASE			FLORIO_NEOCORTEX_BASAL_RADIAL_GLIA_DN			REACTOME MITOTIC G1 G1 S PHASES
REACTOME_CELL_CYCLE	REACTOME_NUCLEAR_ENVELOPE_BREAKDOWN			FRASOR_RESPONSE_TO_SERM_OR_FULVESTRANT_DN			REACTOME MITOTIC METAPHASE AND ANAPHASE
REACTOME_CELL_CYCLE_CHECKPOINTS	REACTOME_NUCLEAR_IMPORT_OF_REV_PROTEIN			GOBERT_OLIGODENDROCYTE_DIFFERENTIATION_UP			REACTOME MITOTIC PROMETAPHASE
REACTOME_CELL_CYCLE_MITOTIC	REACTOME_NUCLEAR_PORE_COMPLEX_NPC_DISASSEMBLY			GOLDRATH_ANTIGEN_RESPONSE			REACTOME MITOTIC PROPHASE
REACTOME_CENTROSOME_MATURATION	REACTOME_REGULATION_OF_HSF1_MEDIATED_HEAT_SHOCK_RESPONSE			GRAHAM_CML_DIVIDING_VS_NORMAL_QUIESCENT_UP			REACTOME MITOTIC SPINDLE CHECKPOINT
REACTOME_CYCLIN_A:CDK2_ASSOCIATED_EVENTS_AT_S_PHASE_ENTRY	REACTOME_SLC_TRANSPORTER_DISORDERS			GRAHAM_CML_QUIESCENT_VS_NORMAL_QUIESCENT_UP			REACTOME REGULATION OF MITOTIC CELL CYCLE
REACTOME_CYCLIN_A_B1_B2_ASSOCIATED_EVENTS_DURING_G2_M_TRANSITION	REACTOME_SUMOYLATION			GRAHAM_NORMAL_QUIESCENT_VS_NORMAL_DIVIDING_DN			REACTOME S PHASE
REACTOME_DNA_REPLICATION	REACTOME_SUMOYLATION_OF_CHROMATIN_ORGANIZATION_PROTEINS			HALLMARK_E2F_TARGETS			REACTOME TP53 REGULATES TRANSCRIPTION OF CELL CYCLE GENES
REACTOME_DNA_REPLICATION_PRE_INITIATION	REACTOME_SUMOYLATION_OF_DNA_DAMAGE_RESPONSE_AND_REPAIR_PROTEINS			HALLMARK_G2M_CHECKPOINT			SCIAN CELL CYCLE TARGETS OF TP53 AND TP73 DN
REACTOME_G0_AND_EARLY_G1	REACTOME_SUMOYLATION_OF_DNA_REPLICATION_PROTEINS			HALLMARK_MYC_TARGETS_V1			WHITFIELD CELL CYCLE G1 S
REACTOME_G1_S_DNA_DAMAGE_CHECKPOINTS	REACTOME_SUMOYLATION_OF_RNA_BINDING_PROTEINS			HORIUCHI_WTAP_TARGETS_DN			WHITFIELD CELL CYCLE G2
REACTOME_G1_S_SPECIFIC_TRANSCRIPTION	REACTOME_SUMOYLATION_OF_SUMOYLATION_PROTEINS			ISHIDA_E2F_TARGETS			WHITFIELD CELL CYCLE G2 M
REACTOME_G2_M_CHECKPOINTS	REACTOME_SUMOYLATION_OF_UBIQUITINYLATION_PROTEINS			JOHNSTONE_PARVB_TARGETS_3_DN			WHITFIELD CELL CYCLE LITERATURE
REACTOME_MITOTIC_G1_G1_S_PHASES	REACTOME_TRANSCRIPTIONAL_REGULATION_BY_SMALL_RNAS			KAMMINGA_EZH2_TARGETS			WHITFIELD CELL CYCLE S
REACTOME_MITOTIC_G2_G2_M_PHASES	REACTOME_TRANSPORT_OF_MATURE_MRNAS_DERIVED_FROM_INTRONLESS_TRANSCRIPTS			KANG_DOXORUBICIN_RESISTANCE_UP			ZHOU CELL CYCLE GENES IN IR RESPONSE 24HR
REACTOME_MITOTIC_METAPHASE_AND_ANAPHASE	REACTOME_TRANSPORT_OF_MATURE_TRANSCRIPT_TO_CYTOPLASM			KAUFFMANN_DNA_REPAIR_GENES			ZHOU CELL CYCLE GENES IN IR RESPONSE 6HR
REACTOME_MITOTIC_PROMETAPHASE	REACTOME_TRANSPORT_OF_THE_SLBP_DEPENDANT_MATURE_MRNA			KAUFFMANN_DNA_REPLICATION_GENES
REACTOME_MITOTIC_SPINDLE_CHECKPOINT	REACTOME_TRNA_PROCESSING			KAUFFMANN_MELANOMA_RELAPSE_UP
REACTOME_M_PHASE	REACTOME_TRNA_PROCESSING_IN_THE_NUCLEUS			KEGG_BASE_EXCISION_REPAIR
REACTOME_ORC1_REMOVAL_FROM_CHROMATIN	REACTOME_VIRAL_MESSENGER_RNA_SYNTHESIS			KEGG_DNA_REPLICATION
REACTOME_RECRUITMENT_OF_NUMA_TO_MITOTIC_CENTROSOMES				KEGG_NUCLEOTIDE_EXCISION_REPAIR
REACTOME_REGULATION_OF_MITOTIC_CELL_CYCLE				KOBAYASHI_EGFR_SIGNALING_24HR_DN
REACTOME_REGULATION_OF_PLK1_ACTIVITY_AT_G2_M_TRANSITION				KONG_E2F3_TARGETS
REACTOME_RESOLUTION_OF_SISTER_CHROMATID_COHESION				LEE_EARLY_T_LYMPHOCYTE_UP
REACTOME_RHO_GTPASES_ACTIVATE_FORMINS				LE_EGR2_TARGETS_UP
REACTOME_RHO_GTPASE_EFFECTORS				LINDGREN_BLADDER_CANCER_CLUSTER_3_UP
REACTOME_SCF_SKP2_MEDIATED_DEGRADATION_OF_P27_P21				MARKEY_RB1_ACUTE_LOF_UP
REACTOME_SENESCENCE_ASSOCIATED_SECRETORY_PHENOTYPE_SASP				MARSON_BOUND_BY_E2F4_UNSTIMULATED
REACTOME_SIGNALING_BY_RHO_GTPASES				MOLENAAR_TARGETS_OF_CCND1_AND_CDK4_DN
REACTOME_SWITCHING_OF_ORIGINS_TO_A_POST_REPLICATIVE_STATE				MUELLER_PLURINET
REACTOME_S_PHASE				NAKAYAMA_SOFT_TISSUE_TUMORS_PCA2_UP
REACTOME_THE_ROLE_OF_GTSE1_IN_G2_M_PROGRESSION_AFTER_G2_CHECKPOINT				NUYTTEN_EZH2_TARGETS_DN
REACTOME_UCH_PROTEINASES				PID_ATR_PATHWAY
				PID_AURORA_B_PATHWAY
				PID_FANCONI_PATHWAY
				POOLA_INVASIVE_BREAST_CANCER_UP
				PUJANA_BRCA2_PCC_NETWORK
				PUJANA_BRCA_CENTERED_NETWORK
				PUJANA_BREAST_CANCER_WITH_BRCA1_MUTATED_UP
				PUJANA_CHEK2_PCC_NETWORK
				PUJANA_XPRSS_INT_NETWORK
				REACTOME_BASE_EXCISION_REPAIR
				REACTOME_CHROMOSOME_MAINTENANCE
				REACTOME_DNA_DAMAGE_BYPASS
				REACTOME_DNA_DAMAGE_RECOGNITION_IN_GG_NER
				REACTOME_DNA_DOUBLE_STRAND_BREAK_REPAIR
				REACTOME_DNA_DOUBLE_STRAND_BREAK_RESPONSE
				REACTOME_DNA_REPAIR
				REACTOME_DNA_STRAND_ELONGATION
				REACTOME_DUAL_INCISION_IN_GG_NER
				REACTOME_DUAL_INCISION_IN_TC_NER
				REACTOME_EXTENSION_OF_TELOMERES
				REACTOME_FANCONI_ANEMIA_PATHWAY
				REACTOME_G2_M_DNA_DAMAGE_CHECKPOINT
				REACTOME_GLOBAL_GENOME_NUCLEOTIDE_EXCISION_REPAIR_GG_NER
				REACTOME_HDR_THROUGH_HOMOLOGOUS_RECOMBINATION_HRR
				REACTOME_HDR_THROUGH_SINGLE_STRAND_ANNEALING_SSA
				REACTOME_HOMOLOGOUS_DNA_PAIRING_AND_STRAND_EXCHANGE
				REACTOME_HOMOLOGY_DIRECTED_REPAIR
				REACTOME_NUCLEOTIDE_EXCISION_REPAIR
				REACTOME_PROCESSING_OF_DNA_DOUBLE_STRAND_BREAK_ENDS
				REACTOME_RECOGNITION_OF_DNA_DAMAGE_BY_PCNA_CONTAINING_REPLICATION_COMPLEX
				REACTOME_REGULATION_OF_TP53_ACTIVITY
				REACTOME_REGULATION_OF_TP53_ACTIVITY_THROUGH_PHOSPHORYLATION
				REACTOME_RESOLUTION_OF_ABASIC_SITES_AP_SITES
				REACTOME_TELOMERE_MAINTENANCE
				REACTOME_TERMINATION_OF_TRANSLESION_DNA_SYNTHESIS
				REACTOME_TRANSCRIPTION_COUPLED_NUCLEOTIDE_EXCISION_REPAIR_TC_NER
				REACTOME_TRANSLESION_SYNTHESIS_BY_Y_FAMILY_DNA_POLYMERASES_BYPASSES_LESIONS_ON_DNA_TEMPLATE
				REICHERT_MITOSIS_LIN9_TARGETS
				REN_BOUND_BY_E2F
				ROSTY_CERVICAL_CANCER_PROLIFERATION_CLUSTER
				RUIZ_TNC_TARGETS_DN
				SARRIO_EPITHELIAL_MESENCHYMAL_TRANSITION_UP
				SCIAN_CELL_CYCLE_TARGETS_OF_TP53_AND_TP73_DN
				SHEDDEN_LUNG_CANCER_POOR_SURVIVAL_A6
				SONG_TARGETS_OF_IE86_CMV_PROTEIN
				SOTIRIOU_BREAST_CANCER_GRADE_1_VS_3_UP
				TANG_SENESCENCE_TP53_TARGETS_DN
				TIEN_INTESTINE_PROBIOTICS_24HR_UP
				VECCHI_GASTRIC_CANCER_EARLY_UP
				WHITEFORD_PEDIATRIC_CANCER_MARKERS
				WHITFIELD_CELL_CYCLE_LITERATURE
				WINNEPENNINCKX_MELANOMA_METASTASIS_UP
				WONG_EMBRYONIC_STEM_CELL_CORE
				WU_APOPTOSIS_BY_CDKN1A_VIA_TP53
				YU_MYC_TARGETS_UP
				ZHAN_MULTIPLE_MYELOMA_PR_UP
				ZHOU_CELL_CYCLE_GENES_IN_IR_RESPONSE_24HR
				ZHOU_CELL_CYCLE_GENES_IN_IR_RESPONSE_6HR
