# Supplementary material for: Unveiling functional heterogeneity in breast cancer multicellular tumor spheroids through single-cell RNA-seq
Source: Sci Rep. 2020 Jul 29;10:12728. doi: 10.1038/s41598-020-69026-7 (PMC7391783; doi:10.1038/s41598-020-69026-7)
Supplement: Supplementary file 9 — Supplementary Table 8. [file 41598_2020_69026_MOESM9_ESM.xlsx]

## Sheet: regulated_kmeans_Class_uMAP_600
### Diferentially expressed genes for each comparison with a log2|FoldChange|>=1.5 and a p value<=0.05
Cluster A vs Cluster B			Cluster A vs Cluster C			Cluster B vs Cluster C
Genes	log2(FC)	p value	Genes	log2(FC)	p value	Genes	log2(FC)	p value
MT-ATP6	-1.53354	3.20957e-06	MT-ND3	-1.9407	1.14713e-10	RRM2	-5.13922	1.74989e-10
TMEM64	-1.56762	0.0134545	MT-ATP6	-1.90665	1.14713e-10	TUBA1B	-2.05569	1.74989e-10
RSAD2	3.64641	4.81159e-09	RRM2	-5.31139	1.14713e-10	UBE2C	-3.66598	1.74989e-10
IFIT3	4.63469	0.000154385	MT-CO2	-1.77046	1.14713e-10	HMGB2	-4.07711	1.74989e-10
S100A8	3.88496	0.000293896	MT-ND4	-1.60023	1.14713e-10	PCLAF	-4.48825	1.74989e-10
SGO1	5.07771	0.000338468	TUBA1B	-1.80451	1.14713e-10	CCNB1	-2.94649	1.74989e-10
XAF1	2.24919	0.000888293	UBE2C	-3.8133	1.14713e-10	TOP2A	-3.70024	1.74989e-10
OAS2	1.77209	0.00407137	HMGB2	-4.28997	1.14713e-10	STMN1	-3.90581	1.74989e-10
IFI44L	3.71457	0.00538166	PCLAF	-4.4602	1.14713e-10	CDK1	-3.49467	1.74989e-10
SAMD9	1.66985	0.0101443	CCNB1	-2.65569	1.14713e-10	BIRC5	-3.49467	1.74989e-10
IL17C	3.8168	0.0183969	TOP2A	-3.67711	1.14713e-10	TK1	-3.7345	1.74989e-10
IFI44	2.14695	0.0183969	TYMS	-3.60902	1.14713e-10	MAD2L1	-3.63171	1.74989e-10
CXCL10	3.9872	0.0414376	STMN1	-3.64307	1.14713e-10	RFC3	-3.2891	1.74989e-10
			CDK1	-3.57497	1.14713e-10	BRIP1	-3.18632	1.74989e-10
			BIRC5	-3.64307	1.14713e-10	PRC1	-2.98075	1.74989e-10
			TK1	-3.57497	1.14713e-10	CENPA	-2.67239	1.74989e-10
			MAD2L1	-3.67711	1.14713e-10	ECT2	-2.43256	1.74989e-10
			UBE2T	-2.04284	1.14713e-10	KIF2C	-3.80302	1.74989e-10
			CDKN3	-3.03021	1.14713e-10	MYBL2	-3.18632	1.74989e-10
			RFC3	-3.2345	1.14713e-10	ANLN	-2.70666	1.74989e-10
			BRIP1	-2.99617	1.14713e-10	PKMYT1	-2.87796	1.74989e-10
			PRC1	-2.92807	1.14713e-10	RACGAP1	-2.8437	1.74989e-10
			CENPA	-2.85998	1.14713e-10	CDCA5	-3.04927	1.74989e-10
			CKS1B	-2.5195	1.14713e-10	CEP55	-3.01501	1.74989e-10
			TMPO	-2.00879	1.14713e-10	MKI67	-2.63813	1.74989e-10
			KIF2C	-3.06426	1.14713e-10	TRIP13	-2.80944	1.74989e-10
			MYBL2	-2.96212	1.14713e-10	FOXM1	-2.80944	1.74989e-10
			CCNA2	-2.72379	1.14713e-10	SKA3	-2.56961	1.74989e-10
			ANLN	-2.75784	1.14713e-10	CCNA2	-2.74092	1.87309e-10
			PKMYT1	-2.89402	1.14713e-10	TPX2	-2.91222	1.9109e-10
			RACGAP1	-2.5876	1.14713e-10	NCAPD2	-2.50109	1.92567e-10
			PBK	-2.72379	1.14713e-10	DTYMK	-2.15847	2.40526e-10
			CDCA5	-2.68974	1.14713e-10	SGO1	-6.88655	2.9558e-10
			CEP55	-2.5876	1.14713e-10	FANCI	-2.50109	3.05007e-10
			TRIP13	-2.65569	1.14713e-10	ATAD2	-3.18632	3.47392e-10
			FOXM1	-2.68974	1.14713e-10	CKS1B	-1.9529	7.8124e-10
			SKA3	-2.41736	1.14713e-10	CDC20	-2.87796	1.03368e-09
			NCAPG2	-2.38331	1.14713e-10	PBK	-2.70666	1.65831e-09
			ATAD2	-2.92807	1.14993e-10	FEN1	-1.61029	2.29186e-09
			DTYMK	-1.77046	1.14993e-10	NCAPG2	-2.50109	3.07235e-09
			MKI67	-2.41736	1.15068e-10	CENPN	-2.08995	8.02206e-09
			MIS18A	-2.28117	1.37983e-10	KIF11	-2.02143	1.20029e-08
			TROAP	-2.24713	2.12763e-10	CDKN3	-2.77518	1.93238e-08
			MT-CYB	-1.63427	2.27923e-10	CDCA8	-2.19273	4.55432e-08
			MT-CO3	-1.66832	2.35073e-10	TMPO	-1.81586	5.42941e-08
			FANCI	-2.17903	4.08122e-10	ZWILCH	-2.12421	6.30908e-08
			MT-ND2	-1.70237	4.11002e-10	TUBB	-1.5075	7.51727e-08
			TPX2	-2.79188	4.20382e-10	ZWINT	-2.29552	9.37213e-08
			MT-CO1	-1.56618	1.04959e-09	UBE2T	-1.64455	1.04965e-07
			NCAPD2	-2.07689	1.33017e-09	MIS18A	-2.08995	1.32047e-07
			HMGB3	-2.28117	1.88866e-09	SMC4	-2.29552	2.72216e-07
			CDC20	-2.75784	2.37987e-09	TROAP	-2.50109	2.94377e-07
			MT-ND5	-1.90665	3.90809e-09	SHCBP1	-2.15847	4.13269e-07
			KIF11	-1.90665	4.76458e-09	KIF23	-2.60387	1.64581e-06
			H2AX	-1.53213	6.29421e-09	TYMS	-3.80302	2.17042e-06
			ZWINT	-2.21308	2.4703e-08	TIMELESS	-2.15847	2.59439e-06
			ZWILCH	-1.77046	2.52881e-08	NEURL1B	-2.43256	3.88124e-06
			CDCA8	-2.07689	7.14971e-08	CDC6	-1.9529	4.40939e-06
			NEURL1B	-2.45141	1.57774e-07	CENPF	-6.33837	6.48324e-06
			ECT2	-1.80451	1.60483e-07	GINS1	-1.9529	1.12739e-05
			DHTKD1	-1.70237	3.03022e-07	H2AX	-1.54177	1.13456e-05
			PCNA	-1.60023	7.47749e-07	STIL	-1.88438	1.61325e-05
			RNASEH2A	-1.73641	9.58061e-07	SPDL1	-1.88438	1.70087e-05
			GGH	-1.66832	1.30515e-06	RRM1	-1.9529	1.80839e-05
			KIF23	-2.41736	4.81139e-06	TUBB4B	-1.54177	1.88871e-05
			SKA2	-1.66832	4.83989e-06	HMGB3	-1.71307	1.93563e-05
			AURKA	-2.85998	1.09986e-05	KPNA2	-1.54177	2.15356e-05
			LBR	-1.56618	1.55925e-05	TACC3	-1.7816	2.57528e-05
			GINS1	-1.83856	1.77495e-05	MCM7	-2.02143	3.05451e-05
			FLNA	-1.66832	3.01202e-05	GMNN	-1.7816	4.17896e-05
			SPDL1	-1.70237	4.21301e-05	GGH	-1.64455	4.36033e-05
			TACC3	-1.66832	4.60263e-05	RFC5	-1.81586	5.0252e-05
			CENPN	-1.77046	4.97914e-05	DHTKD1	-1.61029	5.48593e-05
			SHCBP1	-1.73641	4.97914e-05	KIF20B	-1.81586	5.59983e-05
			CENPJ	-1.70237	5.15267e-05	NUSAP1	-6.92081	8.02881e-05
			MT-RNR1	-1.63427	0.000116909	PCNA	-1.81586	9.28644e-05
			NEK2	-2.00879	0.000190264	NEK2	-6.78377	0.000120109
			STIL	-1.63427	0.000196916	AURKB	-1.81586	0.000186508
			MTATP6P1	-1.9407	0.000228438	SRGAP2	-1.81586	0.000190279
			AURKB	-1.70237	0.000310677	VRK1	-1.54177	0.000190279
			SMC4	-1.80451	0.000398371	KIF14	-6.09854	0.000193354
			KIF20B	-1.63427	0.000432103	AURKA	-2.67239	0.000254581
			MCM7	-1.60023	0.000530029	RFC4	-1.74733	0.00061913
			NUSAP1	-1.8726	0.000594113	ARHGAP11A	-1.81586	0.000703592
			GINS2	-1.70237	0.000875741	RFC2	-1.61029	0.000904982
			ARHGAP11A	-1.66832	0.00163701	GINS2	-1.85012	0.00107877
			SGO1	-1.73641	0.00173962	CENPJ	-1.71307	0.00125951
			FOS	-3.57497	0.00271406	CDT1	-1.9529	0.00252394
			CDT1	-1.73641	0.00441619	MCM6	-1.64455	0.00283049
			HELLS	-1.60023	0.0108765	PHF19	-1.74733	0.00656176
			CENPF	-1.56618	0.0128068	CDCA3	-6.61246	0.00744077
			MCM2	-1.70237	0.0150234	CDCA4	-1.67881	0.00833133
			PLK1	-2.11094	0.0179852	HELLS	-1.71307	0.00945732
			PTTG1	-1.56618	0.028379	PCNT	-1.61029	0.0106455
			EGR1	-2.75784	0.0297663	MCM2	-1.88438	0.014755
			PRR11	-1.97475	0.04769	CKAP2	-1.57603	0.0191159
			IFIT3	4.90282	1.14713e-10	CCNB2	-6.68098	0.0279473
			S100A8	4.25592	1.14713e-10	PLK1	-2.22699	0.029941
			IFI44L	4.39211	1.14713e-10	RMI2	-1.5075	0.0323708
			RSAD2	4.22187	1.14713e-10	PRR11	-6.85229	0.0425923
			IFI44	3.03021	1.14713e-10	H2BC21	2.67239	0.0185273
			ISG15	1.70237	1.18417e-10	RNF170	1.54177	0.0279473
			IFI27	1.60023	1.27206e-10
			OAS2	3.40474	2.43477e-10
			IFIT1	5.51567	4.20382e-10
			SOD2	1.53213	3.89908e-09
			S100A9	6.16257	2.52881e-08
			IFI6	1.70237	1.87651e-07
			H2BC21	3.20045	3.25811e-07
			SELENOP	1.66832	7.85835e-06
			DDX60	2.14498	3.51264e-05
			PARP12	1.60023	4.50018e-05
			CCL2	3.77926	0.000119847
			KLHDC7B	2.99617	0.000432287
			IL17C	4.01759	0.000589006
			S100A7	6.29876	0.00121052
			CP	4.66449	0.00131587
			XAF1	2.41736	0.00155833
			DDX58	1.63427	0.00334328
			SCNN1B	1.60023	0.00335537
			IFIT2	4.15378	0.00344173
			ICAM1	2.17903	0.00594561
			MMP13	5.37948	0.00924444
			CXCL10	4.28997	0.0121919
			C3	2.34927	0.0142552
			CMPK2	2.96212	0.0427691
