# Supplementary material for: Unveiling functional heterogeneity in breast cancer multicellular tumor spheroids through single-cell RNA-seq
Source: Sci Rep. 2020 Jul 29;10:12728. doi: 10.1038/s41598-020-69026-7 (PMC7391783; doi:10.1038/s41598-020-69026-7)
Supplement: Supplementary file 10 — Supplementary Table 9. [file 41598_2020_69026_MOESM10_ESM.xlsx]

## Sheet: Sheet 1
### Diferentially expressed genes for each cluster with a |log2(FC)|>=2.0 and a p value<=0.05
Cluster A					Cluster C
Genes	Cluster A vs Cluster B		Cluster A vs Cluster C		Genes	Cluster C vs Cluster A		Cluster C vs Cluster B
	log2(FC)	p value	log2(FC)	p value		log2(FC)	p value	log2(FC)	p value
RSAD2	3.64641	4.81159e-09	4.22187	1.14713e-10	RRM2	5.31139	1.14713e-10	5.13922	1.74989e-10
IFIT3	4.63469	0.000154385	4.90282	1.14713e-10	UBE2C	3.8133	1.14713e-10	3.66598	1.74989e-10
S100A8	3.88496	0.000293896	4.25592	1.14713e-10	HMGB2	4.28997	1.14713e-10	4.07711	1.74989e-10
XAF1	2.24919	0.000888293	2.41736	0.00155833	PCLAF	4.4602	1.14713e-10	4.48825	1.74989e-10
IFI44L	3.71457	0.00538166	4.39211	1.14713e-10	CCNB1	2.65569	1.14713e-10	2.94649	1.74989e-10
IL17C	3.8168	0.0183969	4.01759	0.000589006	TOP2A	3.67711	1.14713e-10	3.70024	1.74989e-10
IFI44	2.14695	0.0183969	3.03021	1.14713e-10	TYMS	3.60902	1.14713e-10	3.80302	2.17042e-06
CXCL10	3.9872	0.0414376	4.28997	0.0121919	STMN1	3.64307	1.14713e-10	3.90581	1.74989e-10
Cluster B					CDK1	3.57497	1.14713e-10	3.49467	1.74989e-10
Genes	Cluster B vs Cluster A		Cluster B vs Cluster C		BIRC5	3.64307	1.14713e-10	3.49467	1.74989e-10
	log2(FC)	p value	log2(FC)	p value	TK1	3.57497	1.14713e-10	3.7345	1.74989e-10
SGO1	-5.07771	0.000338468	-6.88655	2.9558e-10	MAD2L1	3.67711	1.14713e-10	3.63171	1.74989e-10
					CDKN3	3.03021	1.14713e-10	2.77518	1.93238e-08
					RFC3	3.2345	1.14713e-10	3.2891	1.74989e-10
					BRIP1	2.99617	1.14713e-10	3.18632	1.74989e-10
					PRC1	2.92807	1.14713e-10	2.98075	1.74989e-10
					CENPA	2.85998	1.14713e-10	2.67239	1.74989e-10
					KIF2C	3.06426	1.14713e-10	3.80302	1.74989e-10
					MYBL2	2.96212	1.14713e-10	3.18632	1.74989e-10
					CCNA2	2.72379	1.14713e-10	2.74092	1.87309e-10
					ANLN	2.75784	1.14713e-10	2.70666	1.74989e-10
					PKMYT1	2.89402	1.14713e-10	2.87796	1.74989e-10
					RACGAP1	2.5876	1.14713e-10	2.8437	1.74989e-10
					PBK	2.72379	1.14713e-10	2.70666	1.65831e-09
					CDCA5	2.68974	1.14713e-10	3.04927	1.74989e-10
					CEP55	2.5876	1.14713e-10	3.01501	1.74989e-10
					TRIP13	2.65569	1.14713e-10	2.80944	1.74989e-10
					FOXM1	2.68974	1.14713e-10	2.80944	1.74989e-10
					SKA3	2.41736	1.14713e-10	2.56961	1.74989e-10
					NCAPG2	2.38331	1.14713e-10	2.50109	3.07235e-09
					ATAD2	2.92807	1.14993e-10	3.18632	3.47392e-10
					MKI67	2.41736	1.15068e-10	2.63813	1.74989e-10
					MIS18A	2.28117	1.37983e-10	2.08995	1.32047e-07
					TROAP	2.24713	2.12763e-10	2.50109	2.94377e-07
					FANCI	2.17903	4.08122e-10	2.50109	3.05007e-10
					TPX2	2.79188	4.20382e-10	2.91222	1.9109e-10
					NCAPD2	2.07689	1.33017e-09	2.50109	1.92567e-10
					CDC20	2.75784	2.37987e-09	2.87796	1.03368e-09
					ZWINT	2.21308	2.4703e-08	2.29552	9.37213e-08
					CDCA8	2.07689	7.14971e-08	2.19273	4.55432e-08
					NEURL1B	2.45141	1.57774e-07	2.43256	3.88124e-06
					KIF23	2.41736	4.81139e-06	2.60387	1.64581e-06
					AURKA	2.85998	1.09986e-05	2.67239	0.000254581
					NEK2	2.00879	0.000190264	6.78377	0.000120109
					PLK1	2.11094	0.0179852	2.22699	0.029941
					H2BC21	-3.20045	3.25811e-07	-2.67239	0.0185273
